# Supplementary material for: Whole-genome sequencing of major malaria vectors reveals the evolution of new insecticide resistance variants in a longitudinal study in Burkina Faso
Source: Malar J. 2024 Sep 17;23:280. doi: 10.1186/s12936-024-05106-7 (PMC11406867; doi:10.1186/s12936-024-05106-7)
Supplement: Supplementary file 6 — Supplementary Material 6: Table S1. Non-synonymous SNPs frequencies of the Vgsc genewithin An. gambiae s.l. populations. [file 12936_2024_5106_MOESM6_ESM.tsv]

id,contig,position,ref_allele,alt_allele,aa_change,transcript,ref_codon,alt_codon,aa_pos,ref_aa,alt_aa,frq_An_gambiae_ss_2012,frq_An_gambiae_ss_2014,frq_An_gambiae_ss_2015,frq_An_gambiae_ss_2016,frq_An_gambiae_ss_2017,frq_An_coluzzii_2012,frq_An_coluzzii_2014,frq_An_coluzzii_2015,frq_An_coluzzii_2016,frq_An_coluzzii_2017,frq_An_arabiensis_2014,frq_An_arabiensis_2015,frq_An_arabiensis_2016,max_af
0,2L,2358169,C,A,D4E,AGAP004707-RD,gaC,gaA,4,D,E,0,0,0,0,0,0,0,0,0,0,0,0.005681818,0,0.005681818
1,2L,2358171,C,A,S5Y,AGAP004707-RD,tCc,tAc,5,S,Y,0,0,0,0,0,0,0,0,0.00297619,0,0,0.005681818,0,0.005681818
3,2L,2358183,C,A,S9Y,AGAP004707-RD,tCt,tAt,9,S,Y,0,0,0,0,0,0,0,0,0,0,0,0.005681818,0,0.005681818
6,2L,2358190,A,C,E11D,AGAP004707-RD,gaA,gaC,11,E,D,0,0,0,0,0,0,0,0.00273224,0,0,0,0,0,0.00273224
8,2L,2358194,C,A,R13S,AGAP004707-RD,Cgt,Agt,13,R,S,0,0,0,0,0,0,0.003424658,0,0,0,0,0,0,0.003424658
9,2L,2358206,C,A,R17S,AGAP004707-RD,Cgt,Agt,17,R,S,0,0,0,0,0,0,0,0.00273224,0,0,0,0.011363636,0,0.011363636
10,2L,2358215,A,C,T20P,AGAP004707-RD,Act,Cct,20,T,P,0,0,0,0,0,0,0,0,0,0.00304878,0,0,0,0.00304878
11,2L,2358230,C,A,Q25K,AGAP004707-RD,Caa,Aaa,25,Q,K,0,0,0.003546099,0,0,0,0,0,0,0,0,0,0,0.003546099
13,2L,2358239,G,A,E28K,AGAP004707-RD,Gaa,Aaa,28,E,K,0,0.002941176,0,0,0,0,0,0,0,0.00304878,0,0,0,0.00304878
14,2L,2358246,G,A,R30H,AGAP004707-RD,cGc,cAc,30,R,H,0,0.002941176,0,0,0,0,0,0,0,0,0,0,0,0.002941176
15,2L,2358251,G,C,A32P,AGAP004707-RD,Gca,Cca,32,A,P,0,0,0,0,0,0,0.003424658,0,0,0,0,0,0,0.003424658
16,2L,2358251,G,T,A32S,AGAP004707-RD,Gca,Tca,32,A,S,0,0,0,0,0,0,0,0,0.00297619,0,0,0,0,0.00297619
17,2L,2358252,C,T,A32V,AGAP004707-RD,gCa,gTa,32,A,V,0,0,0,0,0,0.006097561,0,0,0,0,0,0,0,0.006097561
18,2L,2358254,G,A,D33N,AGAP004707-RD,Gat,Aat,33,D,N,0,0,0,0,0,0,0.003424658,0,0,0,0,0,0,0.003424658
20,2L,2358263,G,A,A36T,AGAP004707-RD,Gcc,Acc,36,A,T,0,0,0,0.004807692,0,0,0,0,0,0,0,0,0,0.004807692
21,2L,2358270,A,G,Q38R,AGAP004707-RD,cAg,cGg,38,Q,R,0,0,0,0,0,0,0.003424658,0,0,0,0,0,0,0.003424658
23,2L,2358277,A,C,E40D,AGAP004707-RD,gaA,gaC,40,E,D,0,0,0,0,0,0,0.003424658,0,0,0,0,0,0,0.003424658
24,2L,2358281,G,A,E42K,AGAP004707-RD,Gaa,Aaa,42,E,K,0,0,0,0,0,0,0,0.00273224,0,0,0,0,0,0.00273224
26,2L,2358291,G,T,R45L,AGAP004707-RD,cGa,cTa,45,R,L,0,0,0,0,0,0,0,0,0,0,0,0.005681818,0,0.005681818
27,2L,2358299,G,T,G48W,AGAP004707-RD,Ggg,Tgg,48,G,W,0,0,0,0,0,0,0,0.00273224,0,0,0,0,0,0.00273224
804,2L,2362018,A,T,E53D,AGAP004707-RD,gaA,gaT,53,E,D,0,0,0,0,0,0,0,0,0,0,0,0.005681818,0,0.005681818
805,2L,2362019,G,T,G54C,AGAP004707-RD,Ggt,Tgt,54,G,C,0,0.008823529,0.003546099,0,0,0.018292683,0.003424658,0.005464481,0,0.00304878,0,0,0,0.018292683
806,2L,2362023,C,T,P55L,AGAP004707-RD,cCc,cTc,55,P,L,0.005102041,0.005882353,0.010638298,0.004807692,0,0,0,0,0,0,0,0,0,0.010638298
808,2L,2362031,G,T,D58Y,AGAP004707-RD,Gac,Tac,58,D,Y,0,0,0,0,0.013888889,0,0,0,0,0,0,0,0,0.013888889
809,2L,2362033,C,A,D58E,AGAP004707-RD,gaC,gaA,58,D,E,0,0,0,0,0,0,0,0,0,0,0,0.005681818,0,0.005681818
810,2L,2362034,C,A,P59T,AGAP004707-RD,Cct,Act,59,P,T,0,0.005882353,0,0,0,0,0,0,0,0,0,0,0,0.005882353
811,2L,2362038,C,T,T60I,AGAP004707-RD,aCt,aTt,60,T,I,0,0,0,0,0,0,0.003424658,0,0,0,0,0,0,0.003424658
813,2L,2362049,G,T,G64C,AGAP004707-RD,Ggt,Tgt,64,G,C,0,0,0,0,0,0,0.003424658,0,0,0,0,0,0,0.003424658
814,2L,2362055,C,T,P66S,AGAP004707-RD,Cca,Tca,66,P,S,0,0,0,0,0,0,0.003424658,0,0,0,0,0,0,0.003424658
816,2L,2362076,G,T,G73C,AGAP004707-RD,Ggc,Tgc,73,G,C,0,0.002941176,0,0,0,0,0,0,0,0,0,0,0,0.002941176
817,2L,2362077,G,A,G73D,AGAP004707-RD,gGc,gAc,73,G,D,0,0,0,0,0,0.006097561,0,0,0,0,0,0,0,0.006097561
820,2L,2362084,C,A,F75L,AGAP004707-RD,ttC,ttA,75,F,L,0,0,0,0,0,0,0,0.00273224,0,0,0,0,0,0.00273224
821,2L,2362089,C,A,P77Q,AGAP004707-RD,cCg,cAg,77,P,Q,0.005102041,0,0,0,0,0,0,0,0,0,0,0,0,0.005102041
824,2L,2362097,G,T,A80S,AGAP004707-RD,Gcc,Tcc,80,A,S,0,0.002941176,0,0,0,0,0,0,0,0,0,0,0,0.002941176
825,2L,2362104,C,A,T82K,AGAP004707-RD,aCg,aAg,82,T,K,0,0,0,0,0,0,0,0,0,0,0,0.005681818,0,0.005681818
827,2L,2362124,A,C,S89R,AGAP004707-RD,Agt,Cgt,89,S,R,0,0,0,0,0.013888889,0,0,0,0,0,0,0,0,0.013888889
828,2L,2362139,C,A,Q94K,AGAP004707-RD,Caa,Aaa,94,Q,K,0,0,0,0,0,0,0,0.00273224,0,0,0,0,0,0.00273224
829,2L,2362143,G,T,R95M,AGAP004707-RD,aGg,aTg,95,R,M,0.005102041,0,0,0,0,0,0,0,0,0,0,0,0,0.005102041
1271,2L,2381066,C,T,T96I,AGAP004707-RD,aCa,aTa,96,T,I,0,0.002941176,0,0,0,0,0,0,0,0,0,0,0,0.002941176
1272,2L,2381070,C,A,F97L,AGAP004707-RD,ttC,ttA,97,F,L,0,0,0.003546099,0,0,0,0,0,0,0,0,0,0,0.003546099
1273,2L,2381071,G,A,V98I,AGAP004707-RD,Gta,Ata,98,V,I,0,0,0,0,0,0,0,0,0,0,0,0.005681818,0,0.005681818
1274,2L,2381071,G,T,V98L,AGAP004707-RD,Gta,Tta,98,V,L,0,0,0,0,0,0,0,0,0,0,0,0.011363636,0,0.011363636
1275,2L,2381074,G,A,V99M,AGAP004707-RD,Gtg,Atg,99,V,M,0,0,0,0,0,0,0,0,0,0,0,0.005681818,0,0.005681818
1276,2L,2381074,G,T,V99L,AGAP004707-RD,Gtg,Ttg,99,V,L,0,0,0,0,0,0,0,0,0,0,0,0.005681818,0,0.005681818
1279,2L,2381080,A,C,S101R,AGAP004707-RD,Agt,Cgt,101,S,R,0,0,0.003546099,0,0,0,0,0,0,0,0,0,0,0.003546099
1280,2L,2381081,G,T,S101I,AGAP004707-RD,aGt,aTt,101,S,I,0,0,0,0,0,0,0,0,0,0.00304878,0,0,0,0.00304878
1281,2L,2381086,G,A,G103R,AGAP004707-RD,Gga,Aga,103,G,R,0,0,0,0,0,0,0,0,0.00297619,0,0,0,0,0.00297619
1282,2L,2381087,G,T,G103V,AGAP004707-RD,gGa,gTa,103,G,V,0,0,0,0,0,0,0,0,0,0,0,0.005681818,0,0.005681818
1283,2L,2381089,A,C,K104Q,AGAP004707-RD,Aaa,Caa,104,K,Q,0,0,0.003546099,0,0,0,0,0,0,0,0,0,0,0.003546099
1284,2L,2381099,T,G,F107C,AGAP004707-RD,tTt,tGt,107,F,C,0,0,0,0,0.013888889,0,0,0,0,0,0,0,0,0.013888889
1285,2L,2381102,G,T,R108L,AGAP004707-RD,cGt,cTt,108,R,L,0,0,0,0,0,0,0,0,0,0,0,0.005681818,0,0.005681818
1287,2L,2381110,G,A,A111T,AGAP004707-RD,Gca,Aca,111,A,T,0,0,0.003546099,0,0,0,0,0,0,0,0,0,0,0.003546099
1288,2L,2381118,C,A,N113K,AGAP004707-RD,aaC,aaA,113,N,K,0,0,0,0,0,0,0,0,0,0,0,0.005681818,0,0.005681818
1289,2L,2381119,G,T,A114S,AGAP004707-RD,Gca,Tca,114,A,S,0,0,0,0,0,0,0,0.00273224,0,0,0,0,0,0.00273224
1290,2L,2381120,C,G,A114G,AGAP004707-RD,gCa,gGa,114,A,G,0,0,0,0,0,0,0,0,0,0,0,0,0.035714286,0.035714286
1291,2L,2381131,C,A,L118I,AGAP004707-RD,Ctt,Att,118,L,I,0,0,0,0,0,0,0,0.00273224,0,0,0,0,0,0.00273224
1292,2L,2381138,C,T,P120L,AGAP004707-RD,cCg,cTg,120,P,L,0,0,0,0,0,0,0,0,0,0,0,0.005681818,0,0.005681818
1293,2L,2381147,C,A,P123H,AGAP004707-RD,cCc,cAc,123,P,H,0,0,0,0,0,0,0.003424658,0,0,0,0,0.005681818,0,0.005681818
1294,2L,2381152,C,T,R125C,AGAP004707-RD,Cgc,Tgc,125,R,C,0,0.002941176,0,0,0,0,0,0,0,0,0,0,0,0.002941176
1295,2L,2381153,G,T,R125L,AGAP004707-RD,cGc,cTc,125,R,L,0,0,0,0,0,0,0.003424658,0,0,0,0,0,0,0.003424658
1296,2L,2381155,C,A,R126S,AGAP004707-RD,Cgc,Agc,126,R,S,0,0.002941176,0,0,0,0,0,0,0,0,0,0,0,0.002941176
1297,2L,2381155,C,T,R126C,AGAP004707-RD,Cgc,Tgc,126,R,C,0,0,0,0,0,0,0,0,0,0,0,0.005681818,0,0.005681818
1298,2L,2381156,G,T,R126L,AGAP004707-RD,cGc,cTc,126,R,L,0,0,0,0,0,0,0.003424658,0,0,0,0,0,0,0.003424658
1299,2L,2381158,G,A,V127I,AGAP004707-RD,Gta,Ata,127,V,I,0,0,0,0,0,0,0,0.00273224,0,0,0,0,0,0.00273224
1300,2L,2381159,T,C,V127A,AGAP004707-RD,gTa,gCa,127,V,A,0,0,0.003546099,0,0,0,0,0,0,0,0,0,0,0.003546099
1301,2L,2381161,G,T,A128S,AGAP004707-RD,Gct,Tct,128,A,S,0,0,0.003546099,0,0,0,0,0,0,0,0,0,0,0.003546099
1302,2L,2381165,T,G,I129S,AGAP004707-RD,aTt,aGt,129,I,S,0,0,0,0,0,0,0,0,0.00297619,0,0,0,0,0.00297619
1303,2L,2381173,T,G,L132V,AGAP004707-RD,Tta,Gta,132,L,V,0,0,0,0,0,0,0,0,0,0,0,0.005681818,0,0.005681818
1304,2L,2381176,G,C,V133L,AGAP004707-RD,Gta,Cta,133,V,L,0,0,0,0,0,0,0,0,0,0,0,0.005681818,0,0.005681818
1305,2L,2381179,C,A,H134N,AGAP004707-RD,Cat,Aat,134,H,N,0,0,0,0,0,0,0.003424658,0,0,0,0,0,0,0.003424658
1306,2L,2381182,C,A,P135T,AGAP004707-RD,Cca,Aca,135,P,T,0,0,0,0,0,0,0,0,0,0,0,0.005681818,0,0.005681818
1307,2L,2381183,C,A,P135Q,AGAP004707-RD,cCa,cAa,135,P,Q,0,0,0.003546099,0,0,0,0,0,0,0,0,0,0,0.003546099
1308,2L,2381183,C,T,P135L,AGAP004707-RD,cCa,cTa,135,P,L,0,0.002941176,0,0,0,0,0,0,0,0,0,0,0,0.002941176
1309,2L,2381190,T,G,F137L,AGAP004707-RD,ttT,ttG,137,F,L,0,0.002941176,0,0,0,0,0,0,0,0,0,0,0,0.002941176
1310,2L,2381212,A,T,I145F,AGAP004707-RD,Att,Ttt,145,I,F,0,0,0,0,0,0,0.003424658,0,0,0,0,0,0,0.003424658
1311,2L,2381215,C,A,L146I,AGAP004707-RD,Ctt,Att,146,L,I,0,0,0,0,0,0,0.003424658,0,0,0,0,0,0,0.003424658
1312,2L,2381227,A,T,I150L,AGAP004707-RD,Ata,Tta,150,I,L,0,0,0,0,0,0,0,0,0,0,0,0.005681818,0.035714286,0.035714286
1313,2L,2381242,C,A,P155T,AGAP004707-RD,Cct,Act,155,P,T,0,0.002941176,0,0,0,0,0,0,0,0,0,0.005681818,0,0.005681818
1314,2L,2381246,C,T,T156I,AGAP004707-RD,aCc,aTc,156,T,I,0,0,0,0,0,0,0,0,0,0,0.041666667,0,0,0.041666667
1316,2L,2381249,C,T,T157M,AGAP004707-RD,aCg,aTg,157,T,M,0,0,0,0,0,0,0,0,0,0,0,0.005681818,0,0.005681818
1318,2L,2381255,C,T,T159I,AGAP004707-RD,aCa,aTa,159,T,I,0,0,0,0,0,0,0,0.00273224,0,0,0,0,0,0.00273224
1319,2L,2381257,G,A,V160I,AGAP004707-RD,Gtc,Atc,160,V,I,0,0,0,0,0,0,0,0,0,0,0,0,0.035714286,0.035714286
1321,2L,2381260,G,A,E161K,AGAP004707-RD,Gaa,Aaa,161,E,K,0,0,0,0,0,0,0,0.00273224,0,0,0,0,0,0.00273224
1453,2L,2382279,C,A,F167L,AGAP004707-RD,ttC,ttA,167,F,L,0,0,0,0.004807692,0,0,0,0,0,0,0,0,0,0.004807692
1455,2L,2382281,C,T,T168I,AGAP004707-RD,aCc,aTc,168,T,I,0,0,0,0,0,0,0.003424658,0,0,0,0,0.011363636,0,0.011363636
1456,2L,2382284,G,A,G169D,AGAP004707-RD,gGc,gAc,169,G,D,0,0,0,0,0,0,0,0,0,0.009146341,0,0,0,0.009146341
1457,2L,2382284,G,T,G169V,AGAP004707-RD,gGc,gTc,169,G,V,0,0,0,0,0,0,0,0.00273224,0,0.00304878,0,0,0,0.00304878
1458,2L,2382287,T,G,I170S,AGAP004707-RD,aTc,aGc,170,I,S,0,0,0,0,0,0,0,0,0,0,0,0.005681818,0,0.005681818
1462,2L,2382297,C,G,F173L,AGAP004707-RD,ttC,ttG,173,F,L,0,0,0,0,0,0,0,0,0,0,0,0.005681818,0,0.005681818
1463,2L,2382304,G,T,A176S,AGAP004707-RD,Gct,Tct,176,A,S,0,0.002941176,0,0,0,0,0,0,0,0,0,0,0,0.002941176
1464,2L,2382307,G,A,V177I,AGAP004707-RD,Gta,Ata,177,V,I,0,0,0,0,0,0,0.003424658,0,0,0,0,0.005681818,0,0.005681818
1465,2L,2382307,G,T,V177L,AGAP004707-RD,Gta,Tta,177,V,L,0,0.002941176,0,0,0,0,0,0,0,0,0,0.005681818,0,0.005681818
1467,2L,2382318,G,C,M180I,AGAP004707-RD,atG,atC,180,M,I,0,0,0,0,0,0,0,0,0,0,0,0.005681818,0,0.005681818
1468,2L,2382318,G,T,M180I,AGAP004707-RD,atG,atT,180,M,I,0,0,0,0,0,0,0,0,0,0,0,0.005681818,0,0.005681818
1470,2L,2382323,G,T,R182L,AGAP004707-RD,cGa,cTa,182,R,L,0,0,0.003546099,0,0,0,0.003424658,0,0,0,0,0,0,0.003546099
1471,2L,2382337,C,A,Q187K,AGAP004707-RD,Caa,Aaa,187,Q,K,0.005102041,0,0,0,0,0,0,0,0,0,0,0,0,0.005102041
1473,2L,2382346,A,T,T190S,AGAP004707-RD,Act,Tct,190,T,S,0,0,0,0,0,0,0,0,0,0,0,0,0.035714286,0.035714286
1474,2L,2382353,T,G,L192R,AGAP004707-RD,cTt,cGt,192,L,R,0,0,0,0,0,0,0,0,0,0,0,0.005681818,0,0.005681818
1475,2L,2382356,G,T,R193I,AGAP004707-RD,aGa,aTa,193,R,I,0,0,0,0,0,0,0,0,0,0,0,0.005681818,0,0.005681818
1476,2L,2382357,A,C,R193S,AGAP004707-RD,agA,agC,193,R,S,0,0,0,0,0,0,0,0,0,0,0,0.005681818,0,0.005681818
1477,2L,2382358,G,T,D194Y,AGAP004707-RD,Gat,Tat,194,D,Y,0,0,0,0,0,0,0,0,0,0,0,0.005681818,0,0.005681818
1478,2L,2382359,A,C,D194A,AGAP004707-RD,gAt,gCt,194,D,A,0,0,0,0,0,0,0,0,0,0,0,0.005681818,0,0.005681818
1479,2L,2382362,C,T,A195V,AGAP004707-RD,gCa,gTa,195,A,V,0,0.002941176,0.007092199,0,0,0,0,0,0,0,0,0.005681818,0,0.007092199
1480,2L,2382364,T,G,W196G,AGAP004707-RD,Tgg,Ggg,196,W,G,0,0,0,0,0,0,0,0,0,0,0,0.005681818,0,0.005681818
1482,2L,2382371,G,T,W198L,AGAP004707-RD,tGg,tTg,198,W,L,0,0,0,0,0,0,0,0,0,0,0,0.005681818,0,0.005681818
1483,2L,2382373,T,G,L199V,AGAP004707-RD,Ttg,Gtg,199,L,V,0,0,0,0,0,0,0,0,0,0,0,0.005681818,0,0.005681818
1484,2L,2382375,G,T,L199F,AGAP004707-RD,ttG,ttT,199,L,F,0,0,0,0,0,0,0,0,0,0,0,0.011363636,0,0.011363636
1485,2L,2382376,G,T,D200Y,AGAP004707-RD,Gac,Tac,200,D,Y,0,0,0.003546099,0,0,0,0,0,0,0,0,0.005681818,0,0.005681818
1486,2L,2382381,C,A,F201L,AGAP004707-RD,ttC,ttA,201,F,L,0,0,0,0,0,0,0,0.00273224,0,0,0,0,0,0.00273224
1487,2L,2382382,G,A,V202I,AGAP004707-RD,Gta,Ata,202,V,I,0,0,0,0,0,0,0,0,0,0,0,0.005681818,0,0.005681818
1488,2L,2382382,G,T,V202L,AGAP004707-RD,Gta,Tta,202,V,L,0,0,0,0,0,0,0,0,0,0,0,0,0.035714286,0.035714286
1489,2L,2382385,G,A,V203I,AGAP004707-RD,Gta,Ata,203,V,I,0,0,0,0,0,0,0,0,0,0,0,0.005681818,0,0.005681818
1490,2L,2382391,G,T,A205S,AGAP004707-RD,Gca,Tca,205,A,S,0,0,0,0,0,0,0,0.00273224,0,0,0,0,0,0.00273224
1491,2L,2382398,C,A,A207E,AGAP004707-RD,gCg,gAg,207,A,E,0,0,0,0,0,0,0,0,0,0,0,0.005681818,0.035714286,0.035714286
2075,2L,2385694,A,T,R207S,AGAP004707-RD,agA,agT,207,R,S,0,0,0,0,0,0,0,0.00273224,0,0,0,0,0,0.00273224
2076,2L,2385698,G,A,V209I,AGAP004707-RD,Gta,Ata,209,V,I,0,0,0,0,0,0,0.003424658,0,0,0,0,0,0,0.003424658
2077,2L,2385698,G,C,V209L,AGAP004707-RD,Gta,Cta,209,V,L,0,0,0,0,0,0,0.003424658,0,0,0,0,0,0,0.003424658
2078,2L,2385706,G,T,M211I,AGAP004707-RD,atG,atT,211,M,I,0,0,0,0,0,0,0,0.00273224,0,0,0,0,0,0.00273224
2079,2L,2385707,G,T,G212C,AGAP004707-RD,Ggt,Tgt,212,G,C,0,0,0,0,0,0,0,0,0,0,0,0.005681818,0,0.005681818
2081,2L,2385725,C,A,L218I,AGAP004707-RD,Ctt,Att,218,L,I,0,0.002941176,0,0,0,0,0,0,0,0,0,0,0,0.002941176
2083,2L,2385747,G,T,R225M,AGAP004707-RD,aGg,aTg,225,R,M,0,0,0,0,0,0,0.003424658,0,0,0,0,0,0,0.003424658
2084,2L,2385748,G,T,R225S,AGAP004707-RD,agG,agT,225,R,S,0,0,0,0,0,0,0,0,0,0,0,0.005681818,0,0.005681818
2085,2L,2385768,C,A,T232K,AGAP004707-RD,aCg,aAg,232,T,K,0,0,0,0,0,0,0,0,0,0,0,0,0.035714286,0.035714286
2086,2L,2385785,G,T,G238C,AGAP004707-RD,Ggt,Tgt,238,G,C,0.005102041,0,0,0,0,0,0,0,0,0,0,0,0,0.005102041
2384,2L,2390173,C,A,L253I,AGAP004707-RD,Ctc,Atc,253,L,I,0,0,0,0,0,0,0,0.00273224,0,0,0,0,0,0.00273224
2385,2L,2390242,A,C,M276L,AGAP004707-RD,Atg,Ctg,276,M,L,0,0,0,0,0,0,0,0,0.00297619,0,0,0,0,0.00297619
2386,2L,2390244,G,T,M276I,AGAP004707-RD,atG,atT,276,M,I,0,0,0,0.004807692,0,0,0,0,0,0,0,0,0,0.004807692
2388,2L,2390246,G,T,G277V,AGAP004707-RD,gGa,gTa,277,G,V,0,0,0,0,0,0,0,0,0,0,0,0,0.035714286,0.035714286
2394,2L,2390452,A,T,D318V,AGAP004707-RD,gAc,gTc,318,D,V,0,0,0,0,0,0,0,0,0,0,0,0.005681818,0,0.005681818
2397,2L,2390473,C,T,S325L,AGAP004707-RD,tCa,tTa,325,S,L,0,0.002941176,0,0,0,0,0,0,0,0,0,0,0,0.002941176
2398,2L,2390482,C,T,A328V,AGAP004707-RD,gCt,gTt,328,A,V,0,0,0,0,0,0,0,0,0,0,0,0.005681818,0,0.005681818
2399,2L,2390484,G,T,G329W,AGAP004707-RD,Ggg,Tgg,329,G,W,0,0,0,0,0,0,0,0,0,0,0,0.005681818,0,0.005681818
2416,2L,2390599,G,T,C331F,AGAP004707-RD,tGt,tTt,331,C,F,0,0,0,0,0,0,0,0.00273224,0,0,0,0,0,0.00273224
2417,2L,2390602,A,G,D332G,AGAP004707-RD,gAt,gGt,332,D,G,0,0.002941176,0,0,0,0,0,0,0,0,0,0,0,0.002941176
2419,2L,2390631,G,T,G342C,AGAP004707-RD,Ggc,Tgc,342,G,C,0,0,0,0,0,0,0.003424658,0,0,0,0,0,0,0.003424658
2420,2L,2390635,A,G,K343R,AGAP004707-RD,aAa,aGa,343,K,R,0,0.008823529,0,0.014423077,0,0,0,0,0,0,0,0,0,0.014423077
2422,2L,2390658,A,G,S351G,AGAP004707-RD,Agt,Ggt,351,S,G,0,0,0,0.004807692,0,0,0,0,0,0,0,0,0,0.004807692
2423,2L,2390672,C,A,F355L,AGAP004707-RD,ttC,ttA,355,F,L,0,0,0,0,0,0,0,0.00273224,0,0,0,0,0,0.00273224
2468,2L,2391186,C,A,L388I,AGAP004707-RD,Ctc,Atc,388,L,I,0,0,0,0.004807692,0,0,0,0,0,0,0,0,0,0.004807692
2473,2L,2391210,T,G,L396V,AGAP004707-RD,Ttg,Gtg,396,L,V,0,0.002941176,0,0,0,0,0,0,0,0,0,0,0,0.002941176
2474,2L,2391212,G,T,L396F,AGAP004707-RD,ttG,ttT,396,L,F,0,0,0,0,0,0,0,0,0,0,0,0.005681818,0,0.005681818
2476,2L,2391228,G,C,V402L,AGAP004707-RD,Gta,Cta,402,V,L,0,0,0,0,0,0.067073171,0.047945205,0.071038251,0.050595238,0.051829268,0,0,0,0.071038251
2477,2L,2391228,G,T,V402L,AGAP004707-RD,Gta,Tta,402,V,L,0,0,0,0,0,0.054878049,0.106164384,0.136612022,0.211309524,0.280487805,0,0,0,0.280487805
2479,2L,2391255,A,T,M411L,AGAP004707-RD,Atg,Ttg,411,M,L,0,0,0,0,0,0,0.003424658,0,0,0,0,0,0,0.003424658
2480,2L,2391258,T,G,S412A,AGAP004707-RD,Tcg,Gcg,412,S,A,0,0,0,0,0,0,0,0,0,0,0,0,0.035714286,0.035714286
2481,2L,2391282,G,T,A420S,AGAP004707-RD,Gcc,Tcc,420,A,S,0,0,0,0,0,0,0,0.00273224,0,0,0,0,0,0.00273224
2482,2L,2391283,C,T,A420V,AGAP004707-RD,gCc,gTc,420,A,V,0,0,0,0,0,0,0.003424658,0,0,0,0,0,0,0.003424658
2484,2L,2391298,C,A,A425D,AGAP004707-RD,gCc,gAc,425,A,D,0,0,0,0,0,0,0,0.00273224,0,0,0,0,0,0.00273224
2485,2L,2391301,C,A,A426D,AGAP004707-RD,gCc,gAc,426,A,D,0,0,0,0,0,0,0,0.00273224,0,0,0,0,0,0.00273224
2486,2L,2391316,T,C,L431P,AGAP004707-RD,cTt,cCt,431,L,P,0,0,0.003546099,0,0,0,0,0,0,0,0,0,0,0.003546099
3152,2L,2399908,A,C,E436A,AGAP004707-RD,gAa,gCa,436,E,A,0,0,0,0,0,0,0,0,0,0.00304878,0,0,0,0.00304878
3153,2L,2399911,C,T,A437V,AGAP004707-RD,gCt,gTt,437,A,V,0,0,0,0,0,0,0,0,0,0.00304878,0,0,0,0.00304878
3154,2L,2399922,A,C,K441Q,AGAP004707-RD,Aag,Cag,441,K,Q,0,0,0,0,0,0,0,0.00273224,0,0,0,0,0,0.00273224
3155,2L,2399926,C,A,A442E,AGAP004707-RD,gCa,gAa,442,A,E,0,0,0,0,0,0,0,0.00273224,0,0,0,0,0,0.00273224
3157,2L,2399953,C,G,A451G,AGAP004707-RD,gCc,gGc,451,A,G,0,0,0,0,0,0,0,0.00273224,0,0,0,0,0,0.00273224
3159,2L,2399962,C,A,A454E,AGAP004707-RD,gCa,gAa,454,A,E,0,0,0,0,0,0,0,0,0,0,0,0.005681818,0,0.005681818
3161,2L,2399980,T,C,I460T,AGAP004707-RD,aTc,aCc,460,I,T,0,0,0,0,0,0,0,0,0.00297619,0,0,0,0,0.00297619
3162,2L,2399992,C,A,P464H,AGAP004707-RD,cCt,cAt,464,P,H,0.005102041,0,0,0,0,0,0,0,0,0,0,0,0,0.005102041
3164,2L,2399997,G,C,D466H,AGAP004707-RD,Gat,Cat,466,D,H,0,0,0,0,0,0,0,0,0,0,0,0,0,0.038461538
3165,2L,2399997,G,T,D466Y,AGAP004707-RD,Gat,Tat,466,D,Y,0,0,0,0,0,0,0,0,0,0,0,0.005681818,0,0.005681818
3166,2L,2399999,T,A,D466E,AGAP004707-RD,gaT,gaA,466,D,E,0,0,0,0,0,0,0,0,0.00297619,0,0,0,0,0.00297619
3170,2L,2400031,G,A,G477E,AGAP004707-RD,gGa,gAa,477,G,E,0,0,0.003546099,0,0,0,0,0,0,0,0,0,0,0.003546099
3171,2L,2400042,G,T,G481C,AGAP004707-RD,Ggc,Tgc,481,G,C,0,0,0,0,0,0,0,0,0,0.00304878,0,0,0,0.00304878
3172,2L,2400048,G,A,D483N,AGAP004707-RD,Gac,Aac,483,D,N,0,0,0,0,0,0,0,0,0,0,0,0.005681818,0,0.005681818
3173,2L,2400062,G,T,K487N,AGAP004707-RD,aaG,aaT,487,K,N,0,0.002941176,0,0,0,0,0,0,0,0,0,0,0,0.002941176
3175,2L,2400073,C,A,S491Y,AGAP004707-RD,tCc,tAc,491,S,Y,0,0,0,0,0,0,0,0.00273224,0,0,0,0,0,0.00273224
3176,2L,2400079,G,A,R493K,AGAP004707-RD,aGa,aAa,493,R,K,0,0,0,0.004807692,0,0,0,0,0,0,0,0,0,0.004807692
3178,2L,2400100,T,C,V500A,AGAP004707-RD,gTg,gCg,500,V,A,0,0,0,0,0,0,0.003424658,0,0,0,0,0,0,0.003424658
3181,2L,2400132,G,T,A511S,AGAP004707-RD,Gct,Tct,511,A,S,0,0,0,0.004807692,0,0,0,0,0,0,0,0,0,0.004807692
3182,2L,2400145,G,T,G515V,AGAP004707-RD,gGc,gTc,515,G,V,0,0,0,0,0,0,0,0.00273224,0,0,0,0,0,0.00273224
3183,2L,2400156,G,T,A519S,AGAP004707-RD,Gcc,Tcc,519,A,S,0,0,0,0,0,0,0,0,0,0,0,0.005681818,0,0.005681818
3184,2L,2400160,G,A,R520H,AGAP004707-RD,cGt,cAt,520,R,H,0,0,0,0,0,0,0,0,0,0,0,0.005681818,0,0.005681818
3185,2L,2400171,G,T,A524S,AGAP004707-RD,Gcg,Tcg,524,A,S,0,0,0,0,0,0,0,0.00273224,0,0,0,0,0,0.00273224
3588,2L,2402462,C,T,P530S,AGAP004707-RD,Ccc,Tcc,530,P,S,0,0,0,0,0,0,0.003424658,0,0,0,0,0,0.035714286,0.035714286
3590,2L,2402466,G,T,G531V,AGAP004707-RD,gGt,gTt,531,G,V,0,0,0,0,0,0,0,0,0,0,0,0.011363636,0,0.011363636
3593,2L,2402490,G,C,G539A,AGAP004707-RD,gGa,gCa,539,G,A,0,0,0,0,0,0,0.003424658,0,0,0,0,0,0,0.003424658
3594,2L,2402493,C,T,S540F,AGAP004707-RD,tCt,tTt,540,S,F,0,0.002941176,0,0,0,0,0,0,0,0,0,0,0,0.002941176
3595,2L,2402498,G,C,G542R,AGAP004707-RD,Gga,Cga,542,G,R,0,0.002941176,0,0,0,0,0,0,0,0,0,0,0,0.002941176
3596,2L,2402499,G,A,G542E,AGAP004707-RD,gGa,gAa,542,G,E,0,0,0.003546099,0,0,0,0,0,0,0,0,0,0,0.003546099
3597,2L,2402501,T,G,S543A,AGAP004707-RD,Tca,Gca,543,S,A,0,0.002941176,0,0,0,0,0,0,0,0,0,0,0,0.002941176
3598,2L,2402504,C,T,H544Y,AGAP004707-RD,Cac,Tac,544,H,Y,0,0,0,0,0,0,0,0,0.00297619,0,0,0,0,0.00297619
3599,2L,2402507,C,G,Q545E,AGAP004707-RD,Cag,Gag,545,Q,E,0,0,0,0.004807692,0,0,0,0,0,0,0,0,0,0.004807692
3600,2L,2402508,A,T,Q545L,AGAP004707-RD,cAg,cTg,545,Q,L,0.010204082,0,0.003546099,0,0.013888889,0,0,0,0,0,0,0,0,0.013888889
3728,2L,2403093,T,C,I548T,AGAP004707-RD,aTa,aCa,548,I,T,0,0,0,0,0,0,0,0,0.00297619,0,0,0,0,0.00297619
3729,2L,2403095,C,A,R549S,AGAP004707-RD,Cgt,Agt,549,R,S,0,0,0.003546099,0,0,0,0,0,0,0,0,0.005681818,0,0.005681818
3730,2L,2403095,C,T,R549C,AGAP004707-RD,Cgt,Tgt,549,R,C,0,0,0,0,0,0,0,0,0.00297619,0,0,0,0,0.00297619
3731,2L,2403096,G,T,R549L,AGAP004707-RD,cGt,cTt,549,R,L,0,0,0,0,0,0,0.003424658,0,0,0,0,0,0,0.003424658
3732,2L,2403110,C,A,R554S,AGAP004707-RD,Cgt,Agt,554,R,S,0,0,0,0,0,0,0,0.00273224,0,0,0,0,0,0.00273224
3733,2L,2403116,G,A,V556I,AGAP004707-RD,Gtt,Att,556,V,I,0,0,0,0,0,0,0,0.00273224,0,0,0,0,0,0.00273224
3734,2L,2403119,G,C,G557R,AGAP004707-RD,Ggt,Cgt,557,G,R,0,0,0,0,0,0,0,0,0.00297619,0,0,0,0,0.00297619
3735,2L,2403119,G,T,G557C,AGAP004707-RD,Ggt,Tgt,557,G,C,0,0,0,0,0,0,0,0,0,0.00304878,0,0,0,0.00304878
3736,2L,2403122,G,A,V558I,AGAP004707-RD,Gta,Ata,558,V,I,0,0,0,0,0,0,0,0,0,0.00304878,0,0,0,0.00304878
3739,2L,2403128,G,T,G560C,AGAP004707-RD,Ggt,Tgt,560,G,C,0,0.002941176,0,0,0,0,0,0,0,0,0,0,0,0.002941176
3740,2L,2403129,G,A,G560D,AGAP004707-RD,gGt,gAt,560,G,D,0,0,0,0,0,0,0,0.00273224,0,0,0,0,0,0.00273224
3741,2L,2403133,C,A,S561R,AGAP004707-RD,agC,agA,561,S,R,0,0,0,0,0,0,0,0.00273224,0,0,0,0,0,0.00273224
3747,2L,2403156,C,T,S569L,AGAP004707-RD,tCa,tTa,569,S,L,0,0.002941176,0,0,0,0,0,0,0,0,0,0,0,0.002941176
3748,2L,2403159,C,T,T570I,AGAP004707-RD,aCa,aTa,570,T,I,0,0,0.003546099,0,0,0,0,0,0,0,0,0,0,0.003546099
3749,2L,2403161,T,G,Y571D,AGAP004707-RD,Tat,Gat,571,Y,D,0,0,0,0,0,0,0.003424658,0,0,0,0,0,0,0.003424658
3752,2L,2403183,T,C,L578P,AGAP004707-RD,cTg,cCg,578,L,P,0,0,0,0,0,0,0,0,0.00297619,0,0,0,0,0.00297619
3755,2L,2403207,C,A,A586E,AGAP004707-RD,gCg,gAg,586,A,E,0,0,0,0,0,0,0,0,0,0.00304878,0,0,0,0.00304878
3756,2L,2403207,C,T,A586V,AGAP004707-RD,gCg,gTg,586,A,V,0,0,0,0,0,0,0.006849315,0.008196721,0,0,0,0,0,0.008196721
3757,2L,2403209,G,A,V587I,AGAP004707-RD,Gta,Ata,587,V,I,0,0,0,0,0,0,0,0.00273224,0,0,0,0,0,0.00273224
3758,2L,2403209,G,T,V587L,AGAP004707-RD,Gta,Tta,587,V,L,0,0,0,0,0,0,0,0,0,0,0.041666667,0,0,0.041666667
3759,2L,2403213,C,A,T588K,AGAP004707-RD,aCg,aAg,588,T,K,0,0,0,0,0,0,0,0,0,0,0,0.005681818,0,0.005681818
3760,2L,2403216,C,A,P589Q,AGAP004707-RD,cCg,cAg,589,P,Q,0,0,0,0,0,0,0,0.00273224,0,0,0,0,0,0.00273224
3762,2L,2403234,G,T,G595V,AGAP004707-RD,gGt,gTt,595,G,V,0,0,0,0,0,0,0.003424658,0,0,0,0,0,0,0.003424658
3764,2L,2403237,C,T,A596V,AGAP004707-RD,gCa,gTa,596,A,V,0,0,0,0,0,0,0,0,0,0,0,0.005681818,0,0.005681818
3765,2L,2403240,T,C,I597T,AGAP004707-RD,aTc,aCc,597,I,T,0,0,0,0,0,0,0,0.00273224,0,0,0,0,0,0.00273224
3766,2L,2403245,G,T,V599F,AGAP004707-RD,Gtt,Ttt,599,V,F,0,0,0,0,0,0,0,0,0,0,0,0.005681818,0,0.005681818
3767,2L,2403248,C,T,P600S,AGAP004707-RD,Cca,Tca,600,P,S,0,0.002941176,0,0,0,0,0,0,0,0,0,0,0,0.002941176
3768,2L,2403249,C,A,P600Q,AGAP004707-RD,cCa,cAa,600,P,Q,0,0,0,0,0,0,0.003424658,0,0,0,0,0,0,0.003424658
3769,2L,2403254,T,G,Y602D,AGAP004707-RD,Tac,Gac,602,Y,D,0,0,0,0,0,0,0,0,0.00297619,0,0,0,0,0.00297619
3770,2L,2403260,G,A,A604T,AGAP004707-RD,Gct,Act,604,A,T,0,0,0.003546099,0,0,0,0,0,0,0,0,0,0,0.003546099
3771,2L,2403268,A,T,L606F,AGAP004707-RD,ttA,ttT,606,L,F,0,0.002941176,0,0,0,0,0,0,0,0,0,0,0,0.002941176
3773,2L,2403269,G,T,G607C,AGAP004707-RD,Ggt,Tgt,607,G,C,0,0,0,0,0,0,0,0.00273224,0,0,0,0,0,0.00273224
3987,2L,2407648,C,A,H616N,AGAP004707-RD,Cat,Aat,616,H,N,0,0,0.003546099,0,0,0,0,0,0,0,0,0.005681818,0,0.005681818
3988,2L,2407651,C,A,Q617K,AGAP004707-RD,Cag,Aag,617,Q,K,0,0,0,0.004807692,0,0,0,0,0,0,0,0,0,0.004807692
3989,2L,2407658,G,A,R619H,AGAP004707-RD,cGt,cAt,619,R,H,0,0,0,0,0,0,0,0,0,0.00304878,0,0,0,0.00304878
3990,2L,2407660,A,C,I620L,AGAP004707-RD,Att,Ctt,620,I,L,0,0,0.003546099,0,0,0,0,0,0,0,0,0,0,0.003546099
3992,2L,2407684,C,A,L628M,AGAP004707-RD,Ctg,Atg,628,L,M,0,0,0.003546099,0,0,0,0,0,0,0,0,0,0,0.003546099
3998,2L,2407690,G,T,G630W,AGAP004707-RD,Ggg,Tgg,630,G,W,0,0,0,0,0,0,0,0.00273224,0,0,0,0,0,0.00273224
4000,2L,2407694,G,T,G631V,AGAP004707-RD,gGc,gTc,631,G,V,0,0,0,0.004807692,0,0,0,0,0,0,0,0,0,0.004807692
4003,2L,2407711,C,A,R637S,AGAP004707-RD,Cgt,Agt,637,R,S,0,0,0.003546099,0,0,0,0,0,0,0,0,0,0,0.003546099
4004,2L,2407724,G,T,R641L,AGAP004707-RD,cGa,cTa,641,R,L,0,0,0,0,0.013888889,0,0,0,0,0,0,0,0,0.013888889
4005,2L,2407726,T,C,S642P,AGAP004707-RD,Tca,Cca,642,S,P,0,0,0.003546099,0,0,0,0,0,0,0,0,0,0,0.003546099
4006,2L,2407732,C,A,R644S,AGAP004707-RD,Cgt,Agt,644,R,S,0,0,0,0,0,0,0,0,0.00297619,0,0,0,0,0.00297619
4007,2L,2407739,C,A,T646N,AGAP004707-RD,aCt,aAt,646,T,N,0,0,0,0,0,0,0,0.00273224,0,0,0,0,0,0.00273224
4009,2L,2407753,G,T,V651L,AGAP004707-RD,Gta,Tta,651,V,L,0,0,0,0.004807692,0,0,0,0,0,0,0,0.005681818,0,0.005681818
4010,2L,2407754,T,C,V651A,AGAP004707-RD,gTa,gCa,651,V,A,0,0.002941176,0,0,0,0,0,0,0,0,0,0,0,0.002941176
4011,2L,2407756,C,T,P652S,AGAP004707-RD,Cca,Tca,652,P,S,0,0,0,0,0,0,0.003424658,0,0,0,0,0,0,0.003424658
4012,2L,2407757,C,A,P652Q,AGAP004707-RD,cCa,cAa,652,P,Q,0,0,0,0.004807692,0,0,0,0,0.00297619,0,0,0,0,0.004807692
4013,2L,2407762,C,T,P654S,AGAP004707-RD,Ccg,Tcg,654,P,S,0,0,0,0,0,0,0,0.00273224,0,0.00304878,0,0,0,0.00304878
4014,2L,2407765,A,T,N655Y,AGAP004707-RD,Aat,Tat,655,N,Y,0,0,0,0,0,0,0,0,0,0.00304878,0,0,0,0.00304878
4015,2L,2407769,C,A,A656D,AGAP004707-RD,gCt,gAt,656,A,D,0,0,0,0,0,0,0,0.00273224,0,0,0,0,0,0.00273224
4017,2L,2407784,A,G,Y661C,AGAP004707-RD,tAc,tGc,661,Y,C,0,0,0,0,0,0,0,0,0.00297619,0,0,0,0,0.00297619
4018,2L,2407787,C,A,A662D,AGAP004707-RD,gCt,gAt,662,A,D,0,0,0.003546099,0,0,0,0,0,0,0,0,0,0,0.003546099
4020,2L,2407805,G,T,G668V,AGAP004707-RD,gGa,gTa,668,G,V,0,0,0,0.004807692,0,0,0,0,0,0,0,0,0,0.004807692
4021,2L,2407807,C,A,Q669K,AGAP004707-RD,Cag,Aag,669,Q,K,0,0,0.003546099,0,0,0,0,0,0,0,0,0,0,0.003546099
4023,2L,2407811,G,A,R670Q,AGAP004707-RD,cGa,cAa,670,R,Q,0,0,0,0,0,0,0,0.00273224,0,0,0,0.005681818,0,0.005681818
4024,2L,2407813,G,A,D671N,AGAP004707-RD,Gat,Aat,671,D,N,0,0,0,0,0,0,0,0.00273224,0,0,0,0,0,0.00273224
4025,2L,2407813,G,T,D671Y,AGAP004707-RD,Gat,Tat,671,D,Y,0,0,0,0,0,0,0,0.00273224,0,0.00304878,0,0.005681818,0,0.005681818
4026,2L,2407814,A,C,D671A,AGAP004707-RD,gAt,gCt,671,D,A,0,0,0.003546099,0,0,0,0,0,0,0,0,0,0,0.003546099
4481,2L,2416826,G,T,D740Y,AGAP004707-RD,Gac,Tac,740,D,Y,0,0,0,0,0,0,0.003424658,0,0,0,0,0,0,0.003424658
4482,2L,2416829,G,A,E741K,AGAP004707-RD,Gaa,Aaa,741,E,K,0,0,0,0,0,0,0,0,0,0,0,0.005681818,0,0.005681818
4483,2L,2416836,G,T,G743V,AGAP004707-RD,gGc,gTc,743,G,V,0,0,0,0,0,0,0,0,0,0.00304878,0,0,0,0.00304878
4485,2L,2416849,G,T,K747N,AGAP004707-RD,aaG,aaT,747,K,N,0,0,0,0,0,0,0,0.00273224,0,0,0,0,0,0.00273224
4486,2L,2416850,G,T,D748Y,AGAP004707-RD,Gac,Tac,748,D,Y,0,0.002941176,0,0,0,0,0,0,0,0,0,0,0,0.002941176
4487,2L,2416857,C,A,A750D,AGAP004707-RD,gCc,gAc,750,A,D,0,0.002941176,0,0,0,0,0,0,0,0,0,0,0,0.002941176
4488,2L,2416862,G,A,E752K,AGAP004707-RD,Gag,Aag,752,E,K,0,0.002941176,0,0,0,0,0,0,0,0,0,0,0,0.002941176
4489,2L,2416864,G,T,E752D,AGAP004707-RD,gaG,gaT,752,E,D,0,0,0,0,0,0,0,0,0,0,0,0,0.035714286,0.035714286
4490,2L,2416878,T,G,M757R,AGAP004707-RD,aTg,aGg,757,M,R,0,0,0,0,0,0,0,0.00273224,0,0,0,0,0,0.00273224
4491,2L,2416887,T,C,I760T,AGAP004707-RD,aTt,aCt,760,I,T,0,0.002941176,0,0,0,0,0,0,0,0,0,0,0,0.002941176
4492,2L,2416891,C,A,F761L,AGAP004707-RD,ttC,ttA,761,F,L,0,0.002941176,0,0,0,0,0,0.00273224,0,0,0,0,0,0.002941176
4493,2L,2416894,T,G,C762W,AGAP004707-RD,tgT,tgG,762,C,W,0,0.002941176,0,0,0,0,0,0,0,0,0,0,0,0.002941176
4495,2L,2416901,G,T,D765Y,AGAP004707-RD,Gac,Tac,765,D,Y,0,0,0,0,0,0,0,0.00273224,0,0,0,0,0,0.00273224
4496,2L,2416903,C,A,D765E,AGAP004707-RD,gaC,gaA,765,D,E,0,0,0,0,0,0,0,0,0,0,0,0.005681818,0,0.005681818
4497,2L,2416911,G,T,W768L,AGAP004707-RD,tGg,tTg,768,W,L,0,0,0,0,0,0,0.003424658,0,0,0,0,0,0,0.003424658
4498,2L,2416912,G,C,W768C,AGAP004707-RD,tgG,tgC,768,W,C,0,0.002941176,0,0,0,0,0,0,0,0,0,0,0,0.002941176
4499,2L,2416913,G,T,V769F,AGAP004707-RD,Gtt,Ttt,769,V,F,0,0,0,0,0,0,0.003424658,0,0,0,0,0,0,0.003424658
4500,2L,2416929,A,G,Q774R,AGAP004707-RD,cAg,cGg,774,Q,R,0,0.002941176,0,0,0,0,0,0,0,0,0,0,0,0.002941176
4501,2L,2416932,A,C,E775A,AGAP004707-RD,gAa,gCa,775,E,A,0,0,0,0,0,0,0.003424658,0,0,0,0,0,0,0.003424658
4502,2L,2416932,A,G,E775G,AGAP004707-RD,gAa,gGa,775,E,G,0,0,0,0,0,0,0,0.00273224,0,0,0,0,0,0.00273224
4503,2L,2416937,G,C,V777L,AGAP004707-RD,Gtt,Ctt,777,V,L,0,0,0,0,0,0,0,0,0,0.00304878,0,0,0,0.00304878
4504,2L,2416943,T,G,F779V,AGAP004707-RD,Ttt,Gtt,779,F,V,0,0,0,0,0,0,0,0,0.00297619,0,0,0,0,0.00297619
4505,2L,2416950,T,C,V781A,AGAP004707-RD,gTg,gCg,781,V,A,0,0,0,0,0,0,0,0,0.00297619,0,0,0,0,0.00297619
4508,2L,2416957,C,A,D783E,AGAP004707-RD,gaC,gaA,783,D,E,0,0,0,0,0,0,0,0,0,0,0,0.005681818,0,0.005681818
4509,2L,2416958,C,A,P784T,AGAP004707-RD,Cca,Aca,784,P,T,0,0,0,0,0.013888889,0,0,0,0,0,0,0.005681818,0,0.013888889
4510,2L,2416959,C,T,P784L,AGAP004707-RD,cCa,cTa,784,P,L,0,0,0,0,0,0,0,0,0,0,0,0,0.035714286,0.035714286
4511,2L,2416969,G,T,E787D,AGAP004707-RD,gaG,gaT,787,E,D,0,0,0,0,0,0,0,0.00273224,0,0,0,0,0,0.00273224
4512,2L,2416970,C,A,L788I,AGAP004707-RD,Cta,Ata,788,L,I,0,0,0,0,0,0,0,0.00273224,0,0,0,0,0,0.00273224
4513,2L,2416974,T,G,F789C,AGAP004707-RD,tTc,tGc,789,F,C,0,0,0,0.004807692,0,0,0,0,0,0,0,0,0,0.004807692
4514,2L,2416975,C,A,F789L,AGAP004707-RD,ttC,ttA,789,F,L,0,0,0.003546099,0.004807692,0,0,0,0,0,0.00304878,0,0,0,0.004807692
4515,2L,2416980,C,A,T791K,AGAP004707-RD,aCg,aAg,791,T,K,0,0,0,0,0,0,0,0,0.00297619,0,0,0,0,0.00297619
4516,2L,2416980,C,T,T791M,AGAP004707-RD,aCg,aTg,791,T,M,0.163265306,0.226470588,0.223404255,0.283653846,0.194444444,0.018292683,0.010273973,0.019125683,0.005952381,0.009146341,0,0,0,0.283653846
4517,2L,2416980,C,G,T791R,AGAP004707-RD,aCg,aGg,791,T,R,0,0,0,0,0,0,0,0,0,0,0,0.005681818,0,0.005681818
4519,2L,2416985,T,A,C793S,AGAP004707-RD,Tgc,Agc,793,C,S,0,0,0,0,0,0,0.003424658,0,0,0,0,0,0,0.003424658
4520,2L,2416985,T,C,C793R,AGAP004707-RD,Tgc,Cgc,793,C,R,0,0,0,0,0,0,0,0,0,0.00304878,0,0,0,0.00304878
4521,2L,2416986,G,T,C793F,AGAP004707-RD,tGc,tTc,793,C,F,0,0,0,0,0,0,0,0.00273224,0,0,0,0.005681818,0,0.005681818
4524,2L,2416994,G,T,V796L,AGAP004707-RD,Gta,Tta,796,V,L,0,0,0,0,0,0,0,0,0.00297619,0,0,0,0,0.00297619
4525,2L,2416995,T,C,V796A,AGAP004707-RD,gTa,gCa,796,V,A,0,0,0,0,0,0,0,0.00273224,0,0,0,0,0,0.00273224
4526,2L,2416999,T,A,N797K,AGAP004707-RD,aaT,aaA,797,N,K,0,0,0,0,0,0,0,0,0,0,0,0.005681818,0,0.005681818
4527,2L,2417003,C,A,L799M,AGAP004707-RD,Ctg,Atg,799,L,M,0,0,0,0,0,0,0.003424658,0,0.00297619,0,0,0.005681818,0,0.005681818
4529,2L,2417013,C,A,A802D,AGAP004707-RD,gCt,gAt,802,A,D,0,0,0,0,0,0,0.006849315,0,0,0,0,0,0,0.006849315
4530,2L,2417017,A,T,L803F,AGAP004707-RD,ttA,ttT,803,L,F,0,0,0,0,0,0,0,0.00273224,0,0,0,0,0,0.00273224
4531,2L,2417018,G,A,D804N,AGAP004707-RD,Gat,Aat,804,D,N,0,0,0,0,0,0,0,0,0,0,0,0.005681818,0,0.005681818
4532,2L,2417018,G,T,D804Y,AGAP004707-RD,Gat,Tat,804,D,Y,0,0,0,0,0,0,0.003424658,0,0,0,0,0,0,0.003424658
4533,2L,2417021,C,A,H805N,AGAP004707-RD,Cat,Aat,805,H,N,0,0,0,0,0,0,0,0,0,0,0,0.005681818,0,0.005681818
4534,2L,2417021,C,G,H805D,AGAP004707-RD,Cat,Gat,805,H,D,0,0.002941176,0,0,0,0,0,0,0,0,0,0,0,0.002941176
4535,2L,2417027,G,T,D807Y,AGAP004707-RD,Gat,Tat,807,D,Y,0,0,0,0,0,0,0,0,0,0,0,0.005681818,0,0.005681818
4536,2L,2417052,C,G,A815G,AGAP004707-RD,gCa,gGa,815,A,G,0,0,0,0,0,0,0,0,0.00297619,0.00304878,0,0,0,0.00304878
4552,2L,2417788,A,C,K930T,AGAP004707-RD,aAa,aCa,930,K,T,0,0,0,0,0,0,0,0.00273224,0,0,0,0,0,0.00273224
5198,2L,2422484,C,A,F939L,AGAP004707-RD,ttC,ttA,939,F,L,0,0,0,0,0,0.006097561,0,0,0,0,0,0,0,0.006097561
5199,2L,2422485,C,A,P940T,AGAP004707-RD,Ccc,Acc,940,P,T,0,0,0,0,0,0,0,0,0.00297619,0,0,0,0,0.00297619
5200,2L,2422486,C,A,P940H,AGAP004707-RD,cCc,cAc,940,P,H,0.005102041,0.011764706,0.007092199,0,0,0,0,0,0,0,0,0,0,0.011764706
5201,2L,2422488,G,T,D941Y,AGAP004707-RD,Gac,Tac,941,D,Y,0,0.002941176,0,0,0,0,0,0,0,0,0,0,0,0.002941176
5202,2L,2422492,A,G,H942R,AGAP004707-RD,cAt,cGt,942,H,R,0,0,0,0,0,0,0,0,0,0,0,0,0.035714286,0.035714286
5206,2L,2422500,C,A,P945T,AGAP004707-RD,Cca,Aca,945,P,T,0,0,0,0,0,0,0.003424658,0,0,0,0,0,0,0.003424658
5208,2L,2422523,C,G,F952L,AGAP004707-RD,ttC,ttG,952,F,L,0,0,0,0,0,0,0.003424658,0,0,0,0,0,0,0.003424658
5209,2L,2422535,C,A,F956L,AGAP004707-RD,ttC,ttA,956,F,L,0,0,0,0,0,0,0,0,0.00297619,0,0,0,0,0.00297619
5212,2L,2422561,G,T,G965V,AGAP004707-RD,gGa,gTa,965,G,V,0,0,0,0.004807692,0,0,0,0,0,0,0,0,0,0.004807692
5213,2L,2422566,T,A,W967R,AGAP004707-RD,Tgg,Agg,967,W,R,0,0,0,0,0,0,0,0,0.00297619,0,0,0,0,0.00297619
5214,2L,2422569,A,G,I968V,AGAP004707-RD,Att,Gtt,968,I,V,0,0,0,0,0,0,0,0,0.00297619,0,0,0,0,0.00297619
5215,2L,2422570,T,G,I968S,AGAP004707-RD,aTt,aGt,968,I,S,0,0,0,0.004807692,0,0,0,0,0,0,0,0,0,0.004807692
5216,2L,2422572,G,C,E969Q,AGAP004707-RD,Gaa,Caa,969,E,Q,0,0,0,0,0,0,0.003424658,0,0,0,0,0,0,0.003424658
5218,2L,2422599,G,T,G978C,AGAP004707-RD,Ggt,Tgt,978,G,C,0,0.002941176,0,0,0,0,0,0,0,0,0,0,0,0.002941176
5219,2L,2422605,G,A,V980I,AGAP004707-RD,Gta,Ata,980,V,I,0,0,0,0,0,0,0,0.00273224,0,0,0,0,0,0.00273224
5220,2L,2422605,G,T,V980L,AGAP004707-RD,Gta,Tta,980,V,L,0,0,0,0,0,0,0.006849315,0,0,0,0,0,0,0.006849315
5221,2L,2422608,T,G,S981A,AGAP004707-RD,Tcc,Gcc,981,S,A,0,0,0,0,0,0,0.003424658,0,0,0,0,0,0,0.003424658
5224,2L,2422629,G,A,A988T,AGAP004707-RD,Gcc,Acc,988,A,T,0,0,0,0,0,0,0,0,0,0.00304878,0,0,0,0.00304878
5225,2L,2422629,G,T,A988S,AGAP004707-RD,Gcc,Tcc,988,A,S,0,0.002941176,0,0,0,0,0,0,0,0,0,0,0,0.002941176
5228,2L,2422641,A,C,I992L,AGAP004707-RD,Ata,Cta,992,I,L,0,0,0,0,0,0,0.003424658,0,0,0,0,0,0,0.003424658
5229,2L,2422651,T,C,L995S,AGAP004707-RD,tTa,tCa,995,L,S,0,0,0,0,0,0,0,0,0,0,0.541666667,0.545454545,0.642857143,0.642857143
5230,2L,2422652,A,T,L995F,AGAP004707-RD,ttA,ttT,995,L,F,1,1,1,1,1,0.865853659,0.845890411,0.789617486,0.738095238,0.664634146,0.416666667,0.420454545,0.357142857,1
5240,2L,2422774,C,A,P1017Q,AGAP004707-RD,cCa,cAa,1017,P,Q,0,0,0.003546099,0,0,0,0,0,0,0,0,0,0,0.003546099
5245,2L,2422799,G,C,K1025N,AGAP004707-RD,aaG,aaC,1025,K,N,0,0,0,0,0,0,0,0,0,0.00304878,0,0,0,0.00304878
5246,2L,2422803,G,A,A1027T,AGAP004707-RD,Gca,Aca,1027,A,T,0,0,0,0,0.013888889,0,0,0,0,0,0,0,0,0.013888889
5247,2L,2422809,G,C,A1029P,AGAP004707-RD,Gcg,Ccg,1029,A,P,0,0,0,0,0,0,0,0,0,0.00304878,0,0,0,0.00304878
5248,2L,2422813,T,A,F1030Y,AGAP004707-RD,tTc,tAc,1030,F,Y,0,0,0,0,0.013888889,0,0,0,0,0,0,0,0,0.013888889
5250,2L,2422815,A,C,N1031H,AGAP004707-RD,Aac,Cac,1031,N,H,0,0,0,0,0,0,0.003424658,0,0,0,0,0,0,0.003424658
5251,2L,2422819,G,A,R1032K,AGAP004707-RD,aGa,aAa,1032,R,K,0,0,0,0,0,0,0,0,0,0,0,0.005681818,0,0.005681818
5252,2L,2422819,G,T,R1032I,AGAP004707-RD,aGa,aTa,1032,R,I,0,0,0,0,0,0,0,0,0.00297619,0,0,0,0,0.00297619
5253,2L,2422827,C,A,R1035S,AGAP004707-RD,Cgc,Agc,1035,R,S,0,0,0,0,0,0,0,0,0.00297619,0,0,0,0,0.00297619
5254,2L,2422827,C,T,R1035C,AGAP004707-RD,Cgc,Tgc,1035,R,C,0,0.002941176,0,0,0,0,0,0,0,0,0,0,0,0.002941176
5255,2L,2422828,G,C,R1035P,AGAP004707-RD,cGc,cCc,1035,R,P,0,0,0,0,0,0,0,0,0.00297619,0,0,0,0,0.00297619
5256,2L,2422830,T,G,F1036V,AGAP004707-RD,Ttt,Gtt,1036,F,V,0,0,0.003546099,0,0,0,0,0,0,0,0,0,0,0.003546099
5257,2L,2422831,T,G,F1036C,AGAP004707-RD,tTt,tGt,1036,F,C,0,0,0,0,0,0,0.003424658,0,0,0,0,0,0,0.003424658
5258,2L,2422840,G,C,W1039S,AGAP004707-RD,tGg,tCg,1039,W,S,0,0,0,0,0,0,0,0,0,0,0,0.005681818,0,0.005681818
5259,2L,2422840,G,T,W1039L,AGAP004707-RD,tGg,tTg,1039,W,L,0,0,0,0,0,0,0.003424658,0,0,0,0,0,0,0.003424658
5260,2L,2422841,G,T,W1039C,AGAP004707-RD,tgG,tgT,1039,W,C,0,0,0,0,0,0,0,0,0,0.00304878,0,0,0,0.00304878
5261,2L,2422848,A,G,M1042V,AGAP004707-RD,Atg,Gtg,1042,M,V,0,0.002941176,0,0,0,0,0,0,0,0,0,0,0,0.002941176
5262,2L,2422850,G,T,M1042I,AGAP004707-RD,atG,atT,1042,M,I,0,0.002941176,0,0.004807692,0,0,0,0,0,0,0,0,0,0.004807692
5263,2L,2422875,G,A,V1051I,AGAP004707-RD,Gta,Ata,1051,V,I,0,0,0,0,0,0,0,0,0,0,0,0,0,0.038461538
5264,2L,2422876,T,A,V1051E,AGAP004707-RD,gTa,gAa,1051,V,E,0,0,0,0.004807692,0,0,0,0,0,0,0,0,0,0.004807692
5265,2L,2422902,G,A,A1060T,AGAP004707-RD,Gca,Aca,1060,A,T,0,0,0,0,0,0,0.003424658,0,0,0,0,0,0,0.003424658
5521,2L,2424213,G,T,G1068V,AGAP004707-RD,gGc,gTc,1068,G,V,0,0,0,0,0,0,0,0,0,0,0,0.005681818,0,0.005681818
5523,2L,2424215,G,T,V1069L,AGAP004707-RD,Gta,Tta,1069,V,L,0,0,0,0,0,0,0,0,0.00297619,0,0,0,0,0.00297619
5525,2L,2424225,G,C,C1072S,AGAP004707-RD,tGt,tCt,1072,C,S,0,0,0,0.004807692,0,0,0,0,0,0,0,0,0,0.004807692
5526,2L,2424227,A,C,I1073L,AGAP004707-RD,Ata,Cta,1073,I,L,0,0,0.003546099,0,0,0,0,0,0,0,0,0,0,0.003546099
5528,2L,2424239,C,A,H1077N,AGAP004707-RD,Cat,Aat,1077,H,N,0,0,0,0,0,0,0.003424658,0,0,0,0,0,0,0.003424658
5530,2L,2424329,G,A,V1107I,AGAP004707-RD,Gta,Ata,1107,V,I,0,0.002941176,0,0,0,0,0,0,0,0,0,0,0,0.002941176
5532,2L,2424332,G,T,A1108S,AGAP004707-RD,Gcg,Tcg,1108,A,S,0,0,0,0,0,0,0.003424658,0,0,0,0,0,0,0.003424658
5533,2L,2424336,T,G,I1109S,AGAP004707-RD,aTt,aGt,1109,I,S,0,0.002941176,0,0,0,0,0,0,0,0,0,0,0,0.002941176
5534,2L,2424337,T,G,I1109M,AGAP004707-RD,atT,atG,1109,I,M,0,0,0.003546099,0,0,0,0,0,0,0,0,0,0,0.003546099
5535,2L,2424338,G,A,G1110S,AGAP004707-RD,Ggc,Agc,1110,G,S,0,0,0,0,0,0,0,0,0,0,0,0.005681818,0,0.005681818
5536,2L,2424338,G,T,G1110C,AGAP004707-RD,Ggc,Tgc,1110,G,C,0,0,0,0,0,0,0.003424658,0,0,0,0,0,0,0.003424658
5538,2L,2424344,G,T,G1112C,AGAP004707-RD,Ggc,Tgc,1112,G,C,0,0,0,0,0,0,0,0.002747253,0,0,0,0,0,0.002747253
5540,2L,2424371,C,A,L1121M,AGAP004707-RD,Ctg,Atg,1121,L,M,0,0,0,0,0,0,0,0,0.00297619,0,0,0,0.035714286,0.035714286
5542,2L,2424391,G,T,K1127N,AGAP004707-RD,aaG,aaT,1127,K,N,0,0.002941176,0,0,0,0,0,0,0,0,0,0,0,0.002941176
5543,2L,2424392,A,G,N1128D,AGAP004707-RD,Aat,Gat,1128,N,D,0,0.002941176,0,0,0,0,0,0,0,0,0,0,0,0.002941176
5544,2L,2424398,C,G,Q1130E,AGAP004707-RD,Caa,Gaa,1130,Q,E,0,0,0,0,0,0,0,0,0,0.00304878,0,0,0,0.00304878
5545,2L,2424401,A,G,I1131V,AGAP004707-RD,Atc,Gtc,1131,I,V,0,0,0,0,0,0,0,0,0,0.00304878,0,0,0,0.00304878
5546,2L,2424406,G,T,M1132I,AGAP004707-RD,atG,atT,1132,M,I,0,0,0,0,0,0,0,0,0,0,0,0.005681818,0,0.005681818
5547,2L,2424408,A,C,N1133T,AGAP004707-RD,aAc,aCc,1133,N,T,0,0.002941176,0,0,0,0,0,0,0,0,0,0,0,0.002941176
5548,2L,2424414,C,A,S1135Y,AGAP004707-RD,tCt,tAt,1135,S,Y,0,0.002941176,0,0,0,0,0,0,0,0,0,0,0,0.002941176
5580,2L,2424677,T,G,H1145Q,AGAP004707-RD,caT,caG,1145,H,Q,0,0,0,0,0,0,0,0,0,0,0,0.005681818,0,0.005681818
5581,2L,2424678,C,A,Q1146K,AGAP004707-RD,Caa,Aaa,1146,Q,K,0,0,0,0,0,0,0,0,0,0,0.041666667,0.005681818,0,0.041666667
5582,2L,2424696,C,A,H1152N,AGAP004707-RD,Cat,Aat,1152,H,N,0,0,0,0,0,0,0.003424658,0,0,0,0,0,0,0.003424658
5583,2L,2424702,C,A,L1154M,AGAP004707-RD,Ctg,Atg,1154,L,M,0,0,0,0,0,0,0,0.00273224,0,0,0,0,0,0.00273224
5585,2L,2424715,G,T,G1158V,AGAP004707-RD,gGc,gTc,1158,G,V,0,0,0,0.004807692,0,0,0,0,0,0,0,0,0,0.004807692
5586,2L,2424717,G,A,V1159M,AGAP004707-RD,Gtg,Atg,1159,V,M,0,0,0,0,0,0,0,0,0,0.00304878,0,0,0,0.00304878
5588,2L,2424751,A,G,K1170R,AGAP004707-RD,aAa,aGa,1170,K,R,0,0,0.003546099,0,0,0,0,0,0,0,0,0,0,0.003546099
5589,2L,2424752,A,C,K1170N,AGAP004707-RD,aaA,aaC,1170,K,N,0,0,0,0,0.013888889,0,0,0,0,0,0,0,0,0.013888889
5590,2L,2424757,A,G,Y1172C,AGAP004707-RD,tAt,tGt,1172,Y,C,0,0,0,0,0.013888889,0,0,0,0,0,0,0,0,0.013888889
5591,2L,2424760,G,T,G1173V,AGAP004707-RD,gGc,gTc,1173,G,V,0,0,0.003546099,0,0,0,0,0,0,0,0,0,0,0.003546099
5592,2L,2424771,A,C,N1177H,AGAP004707-RD,Aat,Cat,1177,N,H,0,0,0,0,0,0,0,0,0.00297619,0,0,0,0,0.00297619
5594,2L,2424793,G,T,S1184I,AGAP004707-RD,aGc,aTc,1184,S,I,0,0,0,0,0,0,0,0,0,0,0,0.005681818,0,0.005681818
5595,2L,2424794,C,A,S1184R,AGAP004707-RD,agC,agA,1184,S,R,0,0,0,0,0,0,0,0,0.00297619,0,0,0,0,0.00297619
5596,2L,2424801,G,A,G1187S,AGAP004707-RD,Ggc,Agc,1187,G,S,0,0,0,0,0,0,0,0,0,0,0,0,0.035714286,0.035714286
5597,2L,2424805,G,A,S1188N,AGAP004707-RD,aGc,aAc,1188,S,N,0,0,0,0,0,0,0,0,0,0.00304878,0,0,0,0.00304878
5598,2L,2424814,C,G,T1191R,AGAP004707-RD,aCg,aGg,1191,T,R,0,0,0.003546099,0,0,0,0,0,0,0,0,0,0,0.003546099
5599,2L,2424821,G,T,E1193D,AGAP004707-RD,gaG,gaT,1193,E,D,0,0,0.003546099,0,0,0,0,0,0,0,0,0,0,0.003546099
5601,2L,2424841,C,A,A1200D,AGAP004707-RD,gCc,gAc,1200,A,D,0,0,0,0,0,0,0.003424658,0,0,0,0,0,0,0.003424658
5602,2L,2424851,G,T,E1203D,AGAP004707-RD,gaG,gaT,1203,E,D,0,0,0,0,0,0,0,0,0,0,0,0.005681818,0,0.005681818
5603,2L,2424870,G,T,G1210C,AGAP004707-RD,Ggt,Tgt,1210,G,C,0,0,0,0,0,0,0,0,0,0,0,0,0.035714286,0.035714286
5613,2L,2424946,A,C,E1210A,AGAP004707-RD,gAa,gCa,1210,E,A,0,0,0.003546099,0,0,0,0,0,0,0,0,0,0,0.003546099
5614,2L,2424946,A,G,E1210G,AGAP004707-RD,gAa,gGa,1210,E,G,0,0,0,0,0,0,0,0,0.00297619,0,0,0,0,0.00297619
5617,2L,2424981,C,A,L1222M,AGAP004707-RD,Ctg,Atg,1222,L,M,0,0,0,0,0,0,0,0,0,0,0,0.005681818,0,0.005681818
5619,2L,2424990,G,A,E1225K,AGAP004707-RD,Gag,Aag,1225,E,K,0,0.002941176,0,0,0,0,0,0,0,0,0,0,0,0.002941176
5620,2L,2424992,G,T,E1225D,AGAP004707-RD,gaG,gaT,1225,E,D,0,0,0.003546099,0,0,0,0,0,0,0,0,0,0,0.003546099
5621,2L,2424993,C,A,L1226M,AGAP004707-RD,Ctg,Atg,1226,L,M,0,0,0,0.004807692,0,0,0,0,0,0,0,0,0,0.004807692
5623,2L,2425002,C,A,H1229N,AGAP004707-RD,Cat,Aat,1229,H,N,0,0,0.003546099,0,0,0,0,0,0.00297619,0,0,0,0,0.003546099
5624,2L,2425005,G,T,A1230S,AGAP004707-RD,Gca,Tca,1230,A,S,0,0,0,0,0,0,0,0.00273224,0,0,0,0,0,0.00273224
5626,2L,2425028,G,C,E1237D,AGAP004707-RD,gaG,gaC,1237,E,D,0,0,0.003546099,0,0,0,0,0,0,0,0,0,0,0.003546099
5627,2L,2425033,C,T,S1239L,AGAP004707-RD,tCa,tTa,1239,S,L,0,0,0,0.004807692,0,0,0,0,0,0,0,0,0,0.004807692
5629,2L,2425036,C,A,P1240Q,AGAP004707-RD,cCg,cAg,1240,P,Q,0,0,0,0,0,0,0,0.00273224,0,0,0,0,0,0.00273224
5631,2L,2425041,G,T,D1242Y,AGAP004707-RD,Gat,Tat,1242,D,Y,0,0,0.003546099,0,0,0,0,0,0,0,0,0,0,0.003546099
5632,2L,2425042,A,C,D1242A,AGAP004707-RD,gAt,gCt,1242,D,A,0,0.002941176,0,0,0,0,0,0,0,0,0,0,0,0.002941176
5633,2L,2425051,C,A,P1245Q,AGAP004707-RD,cCg,cAg,1245,P,Q,0,0,0,0,0,0,0,0,0,0,0,0.005681818,0,0.005681818
5635,2L,2425086,G,T,G1257W,AGAP004707-RD,Ggg,Tgg,1257,G,W,0,0,0,0,0,0,0.003424658,0,0,0,0,0,0,0.003424658
5636,2L,2425093,A,C,D1259A,AGAP004707-RD,gAt,gCt,1259,D,A,0,0,0,0,0,0,0,0,0,0.00304878,0,0,0,0.00304878
5637,2L,2425098,G,A,A1261T,AGAP004707-RD,Gcg,Acg,1261,A,T,0,0,0,0,0,0.006097561,0,0,0,0,0,0,0,0.006097561
5638,2L,2425098,G,T,A1261S,AGAP004707-RD,Gcg,Tcg,1261,A,S,0,0,0,0.004807692,0,0,0,0,0,0,0,0,0,0.004807692
5639,2L,2425120,G,A,G1268E,AGAP004707-RD,gGa,gAa,1268,G,E,0,0,0,0,0,0,0.003424658,0,0,0,0,0,0,0.003424658
5640,2L,2425125,T,G,L1270V,AGAP004707-RD,Tta,Gta,1270,L,V,0,0,0,0,0,0.006097561,0,0,0,0,0,0,0,0.006097561
5641,2L,2425128,C,T,R1271C,AGAP004707-RD,Cgt,Tgt,1271,R,C,0,0,0,0,0,0,0,0.00273224,0,0,0,0,0,0.00273224
5644,2L,2425164,T,C,F1283L,AGAP004707-RD,Ttt,Ctt,1283,F,L,0,0,0,0,0,0,0,0,0,0,0,0.005681818,0,0.005681818
5645,2L,2425182,A,G,T1289A,AGAP004707-RD,Aca,Gca,1289,T,A,0,0,0,0,0,0,0.003424658,0,0,0,0,0,0,0.003424658
5646,2L,2425186,T,C,M1290T,AGAP004707-RD,aTg,aCg,1290,M,T,0,0,0.003546099,0,0,0,0,0,0,0,0,0,0,0.003546099
5649,2L,2425204,T,C,L1296S,AGAP004707-RD,tTa,tCa,1296,L,S,0,0,0,0,0,0,0,0.00273224,0,0,0,0,0,0.00273224
5650,2L,2425211,G,T,L1298F,AGAP004707-RD,ttG,ttT,1298,L,F,0,0,0,0,0,0,0,0.00273224,0,0,0,0,0,0.00273224
5662,2L,2425279,C,T,A1299V,AGAP004707-RD,gCc,gTc,1299,A,V,0,0,0,0,0,0,0,0,0,0,0,0,0.035714286,0.035714286
5663,2L,2425291,T,C,V1303A,AGAP004707-RD,gTg,gCg,1303,V,A,0.005102041,0.011764706,0,0.014423077,0,0,0,0,0,0,0,0,0,0.014423077
5664,2L,2425293,C,A,H1304N,AGAP004707-RD,Cat,Aat,1304,H,N,0,0,0,0,0,0,0,0,0,0,0,0.005681818,0,0.005681818
5665,2L,2425305,C,T,R1308C,AGAP004707-RD,Cgc,Tgc,1308,R,C,0,0,0,0,0,0,0,0.00273224,0,0,0,0,0,0.00273224
5666,2L,2425306,G,A,R1308H,AGAP004707-RD,cGc,cAc,1308,R,H,0,0,0,0,0,0,0,0.00273224,0,0,0,0,0,0.00273224
5668,2L,2425314,C,A,L1311I,AGAP004707-RD,Ctt,Att,1311,L,I,0,0.002941176,0,0,0,0,0,0,0,0,0,0,0,0.002941176
5669,2L,2425326,C,A,L1315I,AGAP004707-RD,Ctt,Att,1315,L,I,0,0,0.003546099,0,0,0,0,0,0,0,0,0,0,0.003546099
5670,2L,2425326,C,G,L1315V,AGAP004707-RD,Ctt,Gtt,1315,L,V,0,0,0.003546099,0,0,0,0,0,0,0,0,0,0,0.003546099
5674,2L,2425354,T,C,V1324A,AGAP004707-RD,gTg,gCg,1324,V,A,0,0,0,0,0,0,0,0,0.00297619,0,0,0,0,0.00297619
5677,2L,2425365,T,A,L1328I,AGAP004707-RD,Tta,Ata,1328,L,I,0,0.002941176,0,0,0,0,0,0,0,0,0,0,0,0.002941176
5680,2L,2425401,A,C,K1340Q,AGAP004707-RD,Aaa,Caa,1340,K,Q,0,0.002941176,0,0,0,0,0,0,0,0,0,0,0,0.002941176
5682,2L,2425417,A,T,N1345I,AGAP004707-RD,aAt,aTt,1345,N,I,0,0,0,0,0,0.024390244,0.030821918,0.019125683,0.032738095,0.039634146,0,0,0,0.039634146
5684,2L,2425431,C,T,L1350F,AGAP004707-RD,Ctt,Ttt,1350,L,F,0,0,0.003546099,0,0,0,0,0,0,0,0,0,0,0.003546099
5686,2L,2425440,A,G,I1353V,AGAP004707-RD,Att,Gtt,1353,I,V,0,0.002941176,0,0,0,0,0,0,0,0,0,0,0,0.002941176
6180,2L,2427991,T,G,S1358A,AGAP004707-RD,Tct,Gct,1358,S,A,0,0,0,0,0,0,0,0.00273224,0,0,0,0,0,0.00273224
6181,2L,2427992,C,A,S1358Y,AGAP004707-RD,tCt,tAt,1358,S,Y,0,0,0,0,0,0,0.003424658,0,0,0,0,0,0,0.003424658
6183,2L,2428002,C,A,N1361K,AGAP004707-RD,aaC,aaA,1361,N,K,0,0,0,0,0,0,0,0,0,0,0,0.005681818,0,0.005681818
6185,2L,2428006,G,T,V1363F,AGAP004707-RD,Gtt,Ttt,1363,V,F,0,0,0,0,0,0,0,0.00273224,0,0,0,0,0,0.00273224
6187,2L,2428010,C,T,A1364V,AGAP004707-RD,gCt,gTt,1364,A,V,0,0,0,0,0,0,0,0.00273224,0,0,0,0,0,0.00273224
6188,2L,2428015,C,T,L1366F,AGAP004707-RD,Ctt,Ttt,1366,L,F,0.005102041,0.002941176,0.003546099,0.004807692,0.013888889,0,0,0,0,0,0,0,0,0.013888889
6190,2L,2428019,G,T,C1367F,AGAP004707-RD,tGt,tTt,1367,C,F,0,0,0,0,0,0,0,0.00273224,0,0,0,0,0,0.00273224
6191,2L,2428021,G,A,G1368R,AGAP004707-RD,Gga,Aga,1368,G,R,0,0,0,0,0,0,0,0,0,0,0.041666667,0,0,0.041666667
6192,2L,2428022,G,T,G1368V,AGAP004707-RD,gGa,gTa,1368,G,V,0,0,0,0,0,0,0,0,0.00297619,0,0,0,0,0.00297619
6194,2L,2428025,C,A,A1369D,AGAP004707-RD,gCt,gAt,1369,A,D,0,0,0,0,0,0,0,0,0.00297619,0,0,0,0,0.00297619
6195,2L,2428028,G,A,G1370D,AGAP004707-RD,gGt,gAt,1370,G,D,0,0,0,0,0,0,0,0.00273224,0,0,0,0,0,0.00273224
6196,2L,2428028,G,T,G1370V,AGAP004707-RD,gGt,gTt,1370,G,V,0,0,0,0,0,0,0.003424658,0.00273224,0,0,0,0,0,0.003424658
6198,2L,2428031,G,C,G1371A,AGAP004707-RD,gGt,gCt,1371,G,A,0,0.002941176,0,0,0,0,0,0,0,0.00304878,0,0,0,0.00304878
6199,2L,2428035,T,G,I1372M,AGAP004707-RD,atT,atG,1372,I,M,0,0,0,0.004807692,0,0,0,0,0,0,0,0,0,0.004807692
6200,2L,2428036,C,A,Q1373K,AGAP004707-RD,Caa,Aaa,1373,Q,K,0,0.002941176,0,0,0,0,0,0,0,0,0,0,0,0.002941176
6201,2L,2428046,A,C,K1376T,AGAP004707-RD,aAa,aCa,1376,K,T,0,0,0,0.004807692,0,0,0,0,0,0,0,0,0,0.004807692
6204,2L,2428055,G,T,R1379L,AGAP004707-RD,cGa,cTa,1379,R,L,0,0,0,0,0,0,0,0.00273224,0.00297619,0,0,0,0,0.00297619
6206,2L,2428069,C,A,L1384M,AGAP004707-RD,Ctg,Atg,1384,L,M,0,0,0,0,0,0,0,0,0,0,0,0.005681818,0,0.005681818
6209,2L,2428076,C,A,P1386Q,AGAP004707-RD,cCa,cAa,1386,P,Q,0,0,0,0,0.013888889,0,0,0,0,0,0,0,0,0.013888889
6211,2L,2428081,C,T,R1388C,AGAP004707-RD,Cgt,Tgt,1388,R,C,0,0.002941176,0,0,0,0,0,0,0,0,0,0,0,0.002941176
6212,2L,2428084,G,T,A1389S,AGAP004707-RD,Gcc,Tcc,1389,A,S,0,0.002941176,0,0,0,0,0,0.00273224,0,0,0,0,0,0.002941176
6216,2L,2428093,C,A,R1392S,AGAP004707-RD,Cgt,Agt,1392,R,S,0,0,0,0,0,0,0.003424658,0,0,0,0,0,0,0.003424658
6217,2L,2428094,G,T,R1392L,AGAP004707-RD,cGt,cTt,1392,R,L,0,0.002941176,0,0,0,0,0,0,0,0,0,0,0,0.002941176
6219,2L,2428100,A,C,Q1394P,AGAP004707-RD,cAg,cCg,1394,Q,P,0,0,0,0,0,0,0,0.00273224,0,0,0,0,0,0.00273224
6472,2L,2429100,G,A,V1399I,AGAP004707-RD,Gtc,Atc,1399,V,I,0,0.002941176,0,0,0,0,0,0,0,0,0,0,0,0.002941176
6474,2L,2429103,G,T,V1400L,AGAP004707-RD,Gtg,Ttg,1400,V,L,0,0,0.003546099,0,0,0,0,0,0,0,0,0,0,0.003546099
6475,2L,2429109,G,T,A1402S,AGAP004707-RD,Gcg,Tcg,1402,A,S,0,0,0,0,0,0,0.003424658,0,0,0,0,0,0,0.003424658
6476,2L,2429118,C,A,Q1405K,AGAP004707-RD,Caa,Aaa,1405,Q,K,0,0,0,0,0,0,0,0,0,0,0,0.005681818,0,0.005681818
6478,2L,2429128,C,A,P1408Q,AGAP004707-RD,cCg,cAg,1408,P,Q,0,0,0,0,0,0,0,0,0,0,0,0.005681818,0,0.005681818
6479,2L,2429128,C,T,P1408L,AGAP004707-RD,cCg,cTg,1408,P,L,0,0,0.003546099,0,0,0,0,0,0,0,0,0,0,0.003546099
6481,2L,2429137,T,C,F1411S,AGAP004707-RD,tTc,tCc,1411,F,S,0,0,0,0,0,0,0,0,0,0,0,0.005681818,0,0.005681818
6482,2L,2429141,C,A,N1412K,AGAP004707-RD,aaC,aaA,1412,N,K,0,0,0,0,0,0,0,0,0,0.00304878,0,0,0,0.00304878
6483,2L,2429142,G,T,V1413L,AGAP004707-RD,Gtg,Ttg,1413,V,L,0,0,0,0,0,0,0,0.00273224,0,0,0,0,0,0.00273224
6486,2L,2429151,G,T,V1416F,AGAP004707-RD,Gtt,Ttt,1416,V,F,0,0.002941176,0,0,0,0,0,0,0,0,0,0,0,0.002941176
6488,2L,2429154,T,A,C1417S,AGAP004707-RD,Tgt,Agt,1417,C,S,0,0,0.003546099,0,0,0,0,0,0,0,0,0,0,0.003546099
6489,2L,2429165,C,A,F1420L,AGAP004707-RD,ttC,ttA,1420,F,L,0,0,0,0,0,0,0.003424658,0,0,0,0,0,0,0.003424658
6490,2L,2429170,T,C,L1422P,AGAP004707-RD,cTa,cCa,1422,L,P,0,0,0,0.004807692,0,0,0,0,0,0,0,0,0,0.004807692
6491,2L,2429179,C,T,A1425V,AGAP004707-RD,gCa,gTa,1425,A,V,0,0,0,0,0,0,0.003424658,0,0,0,0,0,0,0.003424658
6492,2L,2429188,G,T,G1428V,AGAP004707-RD,gGg,gTg,1428,G,V,0,0,0,0,0,0,0.003424658,0,0,0,0,0,0,0.003424658
6504,2L,2429288,G,T,D1441Y,AGAP004707-RD,Gat,Tat,1441,D,Y,0,0.002941176,0,0,0,0,0,0,0,0,0,0,0,0.002941176
6505,2L,2429289,A,C,D1441A,AGAP004707-RD,gAt,gCt,1441,D,A,0,0.002941176,0,0,0,0,0,0,0,0,0,0,0,0.002941176
6506,2L,2429301,C,G,T1445S,AGAP004707-RD,aCt,aGt,1445,T,S,0,0,0,0.004807692,0,0,0,0,0,0,0,0,0,0.004807692
6508,2L,2429316,A,C,E1450A,AGAP004707-RD,gAa,gCa,1450,E,A,0,0,0,0,0,0,0,0.00273224,0,0,0,0,0,0.00273224
6510,2L,2429339,T,G,C1458G,AGAP004707-RD,Tgc,Ggc,1458,C,G,0,0,0,0,0.013888889,0,0,0,0,0,0,0,0,0.013888889
6511,2L,2429340,G,T,C1458F,AGAP004707-RD,tGc,tTc,1458,C,F,0,0,0.003546099,0,0,0,0,0,0,0,0,0,0,0.003546099
6514,2L,2429365,A,C,E1466D,AGAP004707-RD,gaA,gaC,1466,E,D,0,0,0.003546099,0,0,0,0,0,0,0,0,0,0,0.003546099
6515,2L,2429368,T,G,N1467K,AGAP004707-RD,aaT,aaG,1467,N,K,0,0,0.003546099,0,0,0,0,0,0,0,0,0,0,0.003546099
6517,2L,2429396,A,C,K1477Q,AGAP004707-RD,Aaa,Caa,1477,K,Q,0,0,0,0,0,0,0,0.00273224,0,0,0,0,0,0.00273224
6518,2L,2429397,A,G,K1477R,AGAP004707-RD,aAa,aGa,1477,K,R,0,0.002941176,0,0,0,0,0,0,0,0,0,0,0,0.002941176
6519,2L,2429400,C,A,A1478E,AGAP004707-RD,gCa,gAa,1478,A,E,0,0,0,0,0,0,0,0,0.00297619,0,0,0,0,0.00297619
6521,2L,2429403,A,T,Y1479F,AGAP004707-RD,tAt,tTt,1479,Y,F,0,0,0,0,0,0,0,0,0,0,0,0.005681818,0,0.005681818
6522,2L,2429416,T,G,F1483L,AGAP004707-RD,ttT,ttG,1483,F,L,0,0,0,0,0,0,0,0,0.00297619,0,0,0,0,0.00297619
6523,2L,2429431,C,G,F1488L,AGAP004707-RD,ttC,ttG,1488,F,L,0,0,0,0,0,0,0,0,0,0.00304878,0,0,0,0.00304878
6524,2L,2429438,T,C,W1491R,AGAP004707-RD,Tgg,Cgg,1491,W,R,0,0,0,0,0,0,0.003424658,0,0,0,0,0,0,0.003424658
6525,2L,2429439,G,T,W1491L,AGAP004707-RD,tGg,tTg,1491,W,L,0,0,0,0,0,0,0,0,0,0,0,0,0.035714286,0.035714286
6526,2L,2429444,C,A,Q1493K,AGAP004707-RD,Caa,Aaa,1493,Q,K,0,0,0.003546099,0,0,0,0,0.00273224,0,0,0,0,0,0.003546099
6527,2L,2429480,A,G,S1505G,AGAP004707-RD,Agt,Ggt,1505,S,G,0,0,0.003546099,0,0,0,0,0,0,0,0,0,0,0.003546099
6536,2L,2429559,G,A,G1508S,AGAP004707-RD,Ggt,Agt,1508,G,S,0,0.002941176,0,0,0,0,0,0.00273224,0,0,0,0,0,0.002941176
6537,2L,2429559,G,T,G1508C,AGAP004707-RD,Ggt,Tgt,1508,G,C,0,0,0,0,0,0,0.003424658,0,0,0,0,0.005681818,0,0.005681818
6538,2L,2429568,C,A,P1511T,AGAP004707-RD,Cct,Act,1511,P,T,0,0,0,0,0,0,0,0,0,0,0,0,0.035714286,0.035714286
6540,2L,2429583,A,G,N1516D,AGAP004707-RD,Aat,Gat,1516,N,D,0,0,0,0,0,0,0,0,0,0.00304878,0,0,0,0.00304878
6542,2L,2429607,G,T,V1524L,AGAP004707-RD,Gtg,Ttg,1524,V,L,0,0,0,0,0,0,0,0,0,0.00304878,0,0,0,0.00304878
6543,2L,2429612,C,A,F1525L,AGAP004707-RD,ttC,ttA,1525,F,L,0,0,0,0,0,0,0,0,0.00297619,0,0,0,0,0.00297619
6544,2L,2429617,T,C,I1527T,AGAP004707-RD,aTt,aCt,1527,I,T,0,0,0,0,0,0.12195122,0.154109589,0.207650273,0.261904762,0.331288344,0,0,0,0.331288344
6546,2L,2429623,T,G,F1529C,AGAP004707-RD,tTt,tGt,1529,F,C,0,0,0,0,0,0,0,0,0,0.00304878,0,0,0,0.00304878
6547,2L,2429636,C,A,F1533L,AGAP004707-RD,ttC,ttA,1533,F,L,0,0,0.003546099,0,0,0,0,0,0,0,0,0,0,0.003546099
6549,2L,2429645,T,G,N1536K,AGAP004707-RD,aaT,aaG,1536,N,K,0,0,0,0,0,0,0.003424658,0,0,0,0,0,0,0.003424658
6550,2L,2429666,T,G,I1543M,AGAP004707-RD,atT,atG,1543,I,M,0,0.002941176,0,0,0,0,0,0,0,0,0,0,0,0.002941176
6551,2L,2429667,G,T,D1544Y,AGAP004707-RD,Gac,Tac,1544,D,Y,0,0.002941176,0,0,0,0,0,0,0,0,0,0,0,0.002941176
6552,2L,2429694,G,A,A1553T,AGAP004707-RD,Gct,Act,1553,A,T,0,0,0,0,0,0,0,0,0,0,0.416666667,0.414772727,0.357142857,0.416666667
6553,2L,2429697,G,T,G1554C,AGAP004707-RD,Ggt,Tgt,1554,G,C,0,0,0,0,0,0,0,0,0,0,0,0,0.035714286,0.035714286
6554,2L,2429709,G,C,E1558Q,AGAP004707-RD,Gaa,Caa,1558,E,Q,0,0,0.003546099,0,0,0,0,0,0,0,0,0,0,0.003546099
6555,2L,2429713,T,G,M1559R,AGAP004707-RD,aTg,aGg,1559,M,R,0,0,0,0,0,0,0,0,0.00297619,0,0,0,0,0.00297619
6556,2L,2429727,G,T,D1564Y,AGAP004707-RD,Gat,Tat,1564,D,Y,0,0.002941176,0,0,0,0,0,0,0,0,0,0,0,0.002941176
6557,2L,2429738,G,T,K1567N,AGAP004707-RD,aaG,aaT,1567,K,N,0,0,0,0,0,0,0.003424658,0,0,0,0,0,0,0.003424658
6558,2L,2429745,A,T,N1570Y,AGAP004707-RD,Aat,Tat,1570,N,Y,0.209183673,0.161764706,0.141843972,0.163461538,0.111111111,0.25,0.280821918,0.224043716,0.220238095,0.125,0,0,0,0.280821918
6559,2L,2429746,A,C,N1570T,AGAP004707-RD,aAt,aCt,1570,N,T,0.005102041,0,0,0,0,0,0,0,0,0,0,0,0,0.005102041
6560,2L,2429762,G,A,M1575I,AGAP004707-RD,atG,atA,1575,M,I,0,0,0,0,0,0,0.003424658,0,0,0,0,0,0,0.003424658
6562,2L,2429775,C,A,P1580T,AGAP004707-RD,Cct,Act,1580,P,T,0,0,0,0,0,0,0,0,0.00297619,0,0,0.005681818,0,0.005681818
6563,2L,2429783,G,T,K1582N,AGAP004707-RD,aaG,aaT,1582,K,N,0,0,0,0,0,0,0.003424658,0,0,0,0,0,0,0.003424658
6564,2L,2429788,T,C,I1584T,AGAP004707-RD,aTt,aCt,1584,I,T,0.010204082,0.005882353,0.003546099,0,0,0,0,0,0,0,0,0,0,0.010204082
6565,2L,2429794,G,A,R1586H,AGAP004707-RD,cGt,cAt,1586,R,H,0,0.002941176,0,0,0,0,0,0,0,0,0,0,0,0.002941176
6566,2L,2429796,C,A,P1587T,AGAP004707-RD,Cca,Aca,1587,P,T,0,0,0,0,0,0,0,0,0,0,0,0,0.035714286,0.035714286
6567,2L,2429797,C,A,P1587Q,AGAP004707-RD,cCa,cAa,1587,P,Q,0,0,0,0,0,0,0.003424658,0,0,0,0,0,0,0.003424658
6573,2L,2429874,G,T,W1589C,AGAP004707-RD,tgG,tgT,1589,W,C,0,0,0,0,0,0,0.003424658,0,0.00297619,0,0,0,0,0.003424658
6574,2L,2429876,G,T,R1590L,AGAP004707-RD,cGg,cTg,1590,R,L,0,0,0,0,0,0,0,0,0,0,0,0.005681818,0,0.005681818
6576,2L,2429879,C,A,P1591H,AGAP004707-RD,cCt,cAt,1591,P,H,0,0.002941176,0,0,0,0,0,0,0,0,0,0,0,0.002941176
6577,2L,2429896,G,C,E1597Q,AGAP004707-RD,Gaa,Caa,1597,E,Q,0,0,0,0,0,0.006097561,0.010273973,0.010928962,0.017857143,0.030487805,0,0,0,0.030487805
6578,2L,2429897,A,G,E1597G,AGAP004707-RD,gAa,gGa,1597,E,G,0.066326531,0.026470588,0.053191489,0.057692308,0.027777778,0,0,0,0,0,0,0,0,0.066326531
6580,2L,2429910,C,A,N1601K,AGAP004707-RD,aaC,aaA,1601,N,K,0,0,0,0,0,0,0,0,0,0,0,0.005681818,0,0.005681818
6581,2L,2429915,A,C,K1603T,AGAP004707-RD,aAg,aCg,1603,K,T,0,0,0,0,0,0.054878049,0.037671233,0.027322404,0.023809524,0.021341463,0,0,0,0.054878049
6582,2L,2429922,C,A,D1605E,AGAP004707-RD,gaC,gaA,1605,D,E,0,0,0,0,0,0,0,0,0.00297619,0,0,0,0,0.00297619
6583,2L,2429925,G,T,M1606I,AGAP004707-RD,atG,atT,1606,M,I,0,0,0,0,0,0,0.003424658,0,0,0,0,0,0,0.003424658
6584,2L,2429927,T,C,I1607T,AGAP004707-RD,aTt,aCt,1607,I,T,0,0,0.003546099,0,0,0,0,0,0,0,0,0,0,0.003546099
6585,2L,2429937,G,C,L1610F,AGAP004707-RD,ttG,ttC,1610,L,F,0,0,0,0,0,0,0,0,0,0,0,0.005681818,0,0.005681818
6587,2L,2429966,C,A,T1620K,AGAP004707-RD,aCa,aAa,1620,T,K,0,0.002941176,0,0,0,0,0,0,0,0,0,0,0,0.002941176
6588,2L,2429974,C,A,H1623N,AGAP004707-RD,Cac,Aac,1623,H,N,0,0,0,0,0,0,0,0.00273224,0,0,0,0,0,0.00273224
6589,2L,2429992,A,C,T1629P,AGAP004707-RD,Act,Cct,1629,T,P,0,0,0,0.004807692,0,0,0,0,0,0,0,0,0,0.004807692
6590,2L,2430010,G,A,D1635N,AGAP004707-RD,Gat,Aat,1635,D,N,0,0,0,0,0,0,0,0,0.00297619,0,0,0,0,0.00297619
6591,2L,2430010,G,T,D1635Y,AGAP004707-RD,Gat,Tat,1635,D,Y,0,0,0,0,0,0,0.003424658,0,0,0,0,0,0,0.003424658
6593,2L,2430025,A,C,I1640L,AGAP004707-RD,Ata,Cta,1640,I,L,0,0.002941176,0,0,0,0,0,0,0,0,0,0,0,0.002941176
6596,2L,2430044,G,A,S1646N,AGAP004707-RD,aGc,aAc,1646,S,N,0,0,0,0,0,0,0,0,0,0,0,0,0.035714286,0.035714286
6597,2L,2430045,C,A,S1646R,AGAP004707-RD,agC,agA,1646,S,R,0,0,0,0,0,0,0,0.00273224,0,0,0,0,0,0.00273224
6598,2L,2430047,G,A,S1647N,AGAP004707-RD,aGc,aAc,1647,S,N,0,0.002941176,0,0,0,0,0,0,0,0,0,0,0,0.002941176
6599,2L,2430047,G,T,S1647I,AGAP004707-RD,aGc,aTc,1647,S,I,0,0.002941176,0,0,0,0,0,0,0,0,0,0,0,0.002941176
6600,2L,2430057,A,C,L1650F,AGAP004707-RD,ttA,ttC,1650,L,F,0,0,0,0,0,0,0.003424658,0,0,0,0,0,0,0.003424658
6602,2L,2430098,C,A,P1664Q,AGAP004707-RD,cCa,cAa,1664,P,Q,0,0,0,0,0,0,0,0,0.00297619,0,0,0,0,0.00297619
6603,2L,2430106,T,A,L1667M,AGAP004707-RD,Ttg,Atg,1667,L,M,0,0,0,0,0,0.024390244,0.061643836,0.054644809,0.020833333,0.054878049,0,0,0,0.061643836
6604,2L,2430130,C,A,L1675I,AGAP004707-RD,Ctt,Att,1675,L,I,0,0,0.003546099,0,0,0,0,0,0,0,0,0,0,0.003546099
6615,2L,2430232,C,A,L1682I,AGAP004707-RD,Cta,Ata,1682,L,I,0,0,0,0,0,0,0,0.00273224,0,0,0,0,0,0.00273224
6616,2L,2430238,G,T,D1684Y,AGAP004707-RD,Gat,Tat,1684,D,Y,0,0,0,0,0,0,0,0,0,0,0,0,0.035714286,0.035714286
6618,2L,2430266,C,A,P1693H,AGAP004707-RD,cCc,cAc,1693,P,H,0,0.002941176,0,0,0,0,0,0,0,0,0,0,0,0.002941176
6620,2L,2430278,G,A,R1697Q,AGAP004707-RD,cGa,cAa,1697,R,Q,0,0,0,0,0,0,0.003424658,0,0,0,0,0,0,0.003424658
6621,2L,2430298,G,A,V1704M,AGAP004707-RD,Gtg,Atg,1704,V,M,0.005102041,0,0,0,0,0,0,0,0,0,0,0,0,0.005102041
6622,2L,2430307,G,T,V1707L,AGAP004707-RD,Gta,Tta,1707,V,L,0,0,0,0,0,0,0,0,0,0.00304878,0,0,0,0.00304878
6623,2L,2430314,G,T,R1709L,AGAP004707-RD,cGt,cTt,1709,R,L,0.005102041,0,0,0,0,0,0,0,0,0,0,0,0,0.005102041
6624,2L,2430316,T,G,L1710V,AGAP004707-RD,Ttg,Gtg,1710,L,V,0,0,0,0,0,0,0,0,0.00297619,0,0,0,0,0.00297619
6626,2L,2430333,G,T,K1715N,AGAP004707-RD,aaG,aaT,1715,K,N,0,0,0,0,0,0,0.003424658,0,0,0,0,0,0,0.003424658
6627,2L,2430344,C,T,T1719M,AGAP004707-RD,aCg,aTg,1719,T,M,0,0,0,0,0,0,0.003424658,0,0,0,0,0,0,0.003424658
6629,2L,2430356,C,T,A1723V,AGAP004707-RD,gCa,gTa,1723,A,V,0.005102041,0,0,0,0,0,0,0,0,0,0,0,0,0.005102041
6632,2L,2430373,C,T,P1729S,AGAP004707-RD,Cct,Tct,1729,P,S,0,0.002941176,0,0,0,0,0,0,0,0,0,0,0,0.002941176
6633,2L,2430408,G,T,L1740F,AGAP004707-RD,ttG,ttT,1740,L,F,0,0,0,0,0,0,0,0,0,0.00304878,0,0,0,0.00304878
6634,2L,2430409,G,T,V1741L,AGAP004707-RD,Gtg,Ttg,1741,V,L,0,0,0,0,0,0,0,0,0,0.00304878,0,0,0,0.00304878
6635,2L,2430414,G,T,M1742I,AGAP004707-RD,atG,atT,1742,M,I,0,0,0,0,0,0,0,0.00273224,0,0,0,0,0,0.00273224
6636,2L,2430455,T,A,V1756D,AGAP004707-RD,gTc,gAc,1756,V,D,0,0,0.003546099,0,0,0,0,0,0,0,0,0,0,0.003546099
6638,2L,2430459,A,T,K1757N,AGAP004707-RD,aaA,aaT,1757,K,N,0,0,0,0,0,0.006097561,0,0,0,0,0,0,0,0.006097561
6640,2L,2430488,A,G,N1767S,AGAP004707-RD,aAt,aGt,1767,N,S,0,0,0,0,0,0,0,0,0,0,0,0.005681818,0,0.005681818
6641,2L,2430497,C,G,T1770R,AGAP004707-RD,aCg,aGg,1770,T,R,0,0,0,0,0,0,0,0,0.00297619,0,0,0,0,0.00297619
6642,2L,2430502,G,T,G1772C,AGAP004707-RD,Ggc,Tgc,1772,G,C,0,0,0,0,0,0,0,0.00273224,0,0,0,0,0,0.00273224
6644,2L,2430505,C,A,Q1773K,AGAP004707-RD,Cag,Aag,1773,Q,K,0,0,0,0,0,0,0,0.00273224,0,0,0,0,0,0.00273224
6645,2L,2430510,C,A,S1774R,AGAP004707-RD,agC,agA,1774,S,R,0,0,0,0,0,0,0,0.00273224,0,0,0,0,0,0.00273224
6646,2L,2430520,C,A,L1778I,AGAP004707-RD,Cta,Ata,1778,L,I,0,0,0,0,0,0,0,0,0.00297619,0,0,0,0,0.00297619
6656,2L,2430611,C,T,S1784L,AGAP004707-RD,tCg,tTg,1784,S,L,0,0,0,0,0,0,0,0,0,0,0,0.005681818,0,0.005681818
6657,2L,2430616,G,T,G1786W,AGAP004707-RD,Ggg,Tgg,1786,G,W,0,0,0,0,0,0,0.003424658,0,0,0,0,0,0,0.003424658
6658,2L,2430617,G,T,G1786V,AGAP004707-RD,gGg,gTg,1786,G,V,0,0,0,0,0,0,0,0.00273224,0,0,0,0,0,0.00273224
6659,2L,2430621,G,T,W1787C,AGAP004707-RD,tgG,tgT,1787,W,C,0,0,0,0,0,0,0,0,0,0,0,0,0.035714286,0.035714286
6660,2L,2430622,G,T,D1788Y,AGAP004707-RD,Gat,Tat,1788,D,Y,0,0,0,0,0,0,0.003424658,0,0,0,0,0,0,0.003424658
6661,2L,2430634,G,C,D1792H,AGAP004707-RD,Gat,Cat,1792,D,H,0,0,0.003546099,0,0,0,0,0,0,0,0,0,0,0.003546099
6662,2L,2430637,G,T,G1793C,AGAP004707-RD,Ggt,Tgt,1793,G,C,0,0,0.003546099,0,0,0,0,0,0,0,0,0,0,0.003546099
6665,2L,2430659,G,T,C1800F,AGAP004707-RD,tGt,tTt,1800,C,F,0,0,0,0,0,0,0.003424658,0,0,0,0,0,0,0.003424658
6666,2L,2430664,C,A,P1802T,AGAP004707-RD,Cca,Aca,1802,P,T,0,0,0,0,0,0,0,0,0,0,0,0,0.035714286,0.035714286
6667,2L,2430670,G,C,D1804H,AGAP004707-RD,Gac,Cac,1804,D,H,0,0,0,0,0,0,0,0,0.00297619,0,0,0,0,0.00297619
6668,2L,2430670,G,T,D1804Y,AGAP004707-RD,Gac,Tac,1804,D,Y,0,0,0.003546099,0,0,0,0,0,0,0,0,0,0,0.003546099
6669,2L,2430672,C,A,D1804E,AGAP004707-RD,gaC,gaA,1804,D,E,0,0,0.003546099,0,0,0,0,0.00273224,0,0,0,0,0,0.003546099
6670,2L,2430676,G,T,D1806Y,AGAP004707-RD,Gat,Tat,1806,D,Y,0,0,0.003546099,0,0,0,0,0,0,0.00304878,0,0,0,0.003546099
6672,2L,2430701,G,T,G1814V,AGAP004707-RD,gGt,gTt,1814,G,V,0,0,0,0,0,0,0.003424658,0,0,0,0,0,0,0.003424658
6675,2L,2430733,G,T,A1825S,AGAP004707-RD,Gcg,Tcg,1825,A,S,0,0,0,0,0,0,0,0,0,0.00304878,0,0,0,0.00304878
6676,2L,2430752,T,C,F1831S,AGAP004707-RD,tTc,tCc,1831,F,S,0,0.002941176,0,0,0,0,0,0,0,0,0,0,0,0.002941176
6677,2L,2430771,G,T,M1837I,AGAP004707-RD,atG,atT,1837,M,I,0,0,0,0,0,0,0.003424658,0,0,0,0,0,0,0.003424658
6678,2L,2430778,G,A,A1840T,AGAP004707-RD,Gct,Act,1840,A,T,0,0.002941176,0,0,0,0,0,0,0,0,0,0,0,0.002941176
6679,2L,2430778,G,T,A1840S,AGAP004707-RD,Gct,Tct,1840,A,S,0,0,0.003546099,0,0,0,0,0,0.00297619,0,0,0,0,0.003546099
6680,2L,2430781,G,T,V1841F,AGAP004707-RD,Gtt,Ttt,1841,V,F,0,0,0,0,0,0,0,0,0,0.00304878,0,0,0,0.00304878
6682,2L,2430797,A,G,Y1846C,AGAP004707-RD,tAc,tGc,1846,Y,C,0,0.002941176,0,0,0,0,0,0,0,0,0,0,0,0.002941176
6685,2L,2430809,C,T,T1850M,AGAP004707-RD,aCg,aTg,1850,T,M,0,0,0,0,0,0,0,0,0,0.006097561,0,0,0,0.006097561
6686,2L,2430817,G,A,V1853I,AGAP004707-RD,Gtt,Att,1853,V,I,0.045918367,0.029411765,0.024822695,0.019230769,0.013888889,0,0,0,0,0,0,0,0,0.045918367
6687,2L,2430833,C,A,T1858N,AGAP004707-RD,aCt,aAt,1858,T,N,0,0,0,0,0,0,0,0,0,0,0,0,0.035714286,0.035714286
6688,2L,2430835,G,T,D1859Y,AGAP004707-RD,Gat,Tat,1859,D,Y,0,0,0,0,0,0,0,0.00273224,0,0,0,0.005681818,0,0.005681818
6691,2L,2430849,T,G,D1863E,AGAP004707-RD,gaT,gaG,1863,D,E,0,0,0,0,0,0,0,0.00273224,0,0,0,0,0,0.00273224
6694,2L,2430863,T,C,I1868T,AGAP004707-RD,aTa,aCa,1868,I,T,0.25,0.205882353,0.173758865,0.173076923,0.125,0,0,0,0.00297619,0,0,0,0,0.25
6695,2L,2430868,C,A,Q1870K,AGAP004707-RD,Cag,Aag,1870,Q,K,0,0,0,0,0,0,0,0,0,0,0,0.005681818,0,0.005681818
6696,2L,2430877,G,T,D1873Y,AGAP004707-RD,Gat,Tat,1873,D,Y,0,0,0,0,0,0,0,0,0,0,0,0.005681818,0,0.005681818
6697,2L,2430880,C,A,P1874T,AGAP004707-RD,Cct,Act,1874,P,T,0,0,0,0.004807692,0,0,0,0,0,0,0,0,0,0.004807692
6698,2L,2430880,C,T,P1874S,AGAP004707-RD,Cct,Tct,1874,P,S,0,0,0.003546099,0,0,0.213414634,0.174657534,0.18852459,0.160714286,0.195121951,0,0,0,0.213414634
6699,2L,2430881,C,T,P1874L,AGAP004707-RD,cCt,cTt,1874,P,L,0.224489796,0.282352941,0.326241135,0.254807692,0.513888889,0.073170732,0.089041096,0.084699454,0.089285714,0.067073171,0,0,0,0.513888889
6700,2L,2430890,C,A,T1877K,AGAP004707-RD,aCa,aAa,1877,T,K,0,0,0,0,0,0,0.003424658,0,0,0,0,0,0,0.003424658
6701,2L,2430890,C,T,T1877I,AGAP004707-RD,aCa,aTa,1877,T,I,0,0,0,0,0,0,0,0,0,0,0,0.005681818,0,0.005681818
6702,2L,2430910,C,A,Q1884K,AGAP004707-RD,Cag,Aag,1884,Q,K,0,0,0,0,0,0,0.003424658,0,0,0,0,0,0,0.003424658
6704,2L,2430919,G,A,D1887N,AGAP004707-RD,Gac,Aac,1887,D,N,0,0,0,0,0,0,0.003424658,0,0,0,0,0,0,0.003424658
6705,2L,2430919,G,T,D1887Y,AGAP004707-RD,Gac,Tac,1887,D,Y,0,0,0,0,0,0,0,0,0,0,0,0,0.035714286,0.035714286
6706,2L,2430927,G,T,L1889F,AGAP004707-RD,ttG,ttT,1889,L,F,0,0.002941176,0,0,0,0,0,0.005464481,0.005952381,0.00304878,0,0,0,0.005952381
6707,2L,2430934,C,A,L1892M,AGAP004707-RD,Ctg,Atg,1892,L,M,0,0,0,0,0,0,0,0,0,0,0,0.005681818,0,0.005681818
6708,2L,2430939,A,C,E1893D,AGAP004707-RD,gaA,gaC,1893,E,D,0,0,0,0,0,0.006097561,0,0,0,0,0,0,0,0.006097561
6711,2L,2430955,C,T,H1899Y,AGAP004707-RD,Cat,Tat,1899,H,Y,0,0,0,0,0,0,0,0,0.00297619,0,0,0,0,0.00297619
6712,2L,2430970,T,C,Y1904H,AGAP004707-RD,Tat,Cat,1904,Y,H,0,0,0,0,0,0,0.003424658,0,0,0,0,0,0,0.003424658
6714,2L,2430975,G,T,K1905N,AGAP004707-RD,aaG,aaT,1905,K,N,0,0,0,0,0,0,0,0.00273224,0,0,0,0,0,0.00273224
6715,2L,2430995,C,T,P1912L,AGAP004707-RD,cCg,cTg,1912,P,L,0,0,0,0,0,0,0,0.00273224,0,0.00304878,0,0,0,0.00304878
6718,2L,2431048,A,C,K1930Q,AGAP004707-RD,Aaa,Caa,1930,K,Q,0,0,0,0,0,0,0,0,0,0.00304878,0,0,0,0.00304878
6719,2L,2431049,A,G,K1930R,AGAP004707-RD,aAa,aGa,1930,K,R,0,0,0,0,0,0,0.003424658,0,0,0,0,0,0,0.003424658
6720,2L,2431061,C,T,A1934V,AGAP004707-RD,gCt,gTt,1934,A,V,0,0,0,0,0,0.12195122,0.102739726,0.090163934,0.095238095,0.070121951,0,0,0,0.12195122
6721,2L,2431079,T,C,I1940T,AGAP004707-RD,aTa,aCa,1940,I,T,0,0,0,0,0,0.036585366,0.023972603,0.035519126,0.041666667,0.030487805,0,0,0,0.041666667
6723,2L,2431088,C,T,T1943I,AGAP004707-RD,aCa,aTa,1943,T,I,0,0,0,0,0,0,0,0.00273224,0,0,0,0,0,0.00273224
6725,2L,2431100,G,C,G1947A,AGAP004707-RD,gGt,gCt,1947,G,A,0,0,0,0,0,0,0,0,0,0.00304878,0,0,0,0.00304878
6727,2L,2431129,G,T,G1957C,AGAP004707-RD,Ggt,Tgt,1957,G,C,0,0,0,0.004807692,0,0,0,0,0,0,0,0,0,0.004807692
6728,2L,2431138,C,A,P1960T,AGAP004707-RD,Cca,Aca,1960,P,T,0,0,0,0,0,0,0,0,0,0,0,0.005681818,0,0.005681818
6729,2L,2431141,G,T,V1961L,AGAP004707-RD,Gta,Tta,1961,V,L,0,0.002941176,0,0,0,0,0,0,0,0,0,0,0,0.002941176
6733,2L,2431165,C,A,R1969S,AGAP004707-RD,Cgt,Agt,1969,R,S,0,0,0.003546099,0,0,0,0,0,0,0,0,0,0,0.003546099
6736,2L,2431195,C,A,H1979N,AGAP004707-RD,Cat,Aat,1979,H,N,0,0,0,0,0,0,0,0,0,0,0,0,0.035714286,0.035714286
6737,2L,2431199,C,T,A1980V,AGAP004707-RD,gCg,gTg,1980,A,V,0,0,0,0,0,0,0,0,0,0.00304878,0,0,0,0.00304878
6738,2L,2431199,C,G,A1980G,AGAP004707-RD,gCg,gGg,1980,A,G,0,0,0.003546099,0,0,0,0,0,0,0,0,0,0,0.003546099
6739,2L,2431202,G,T,W1981L,AGAP004707-RD,tGg,tTg,1981,W,L,0,0,0,0,0,0,0,0,0.00297619,0,0,0,0,0.00297619
6740,2L,2431207,C,T,R1983C,AGAP004707-RD,Cgc,Tgc,1983,R,C,0,0,0.003546099,0,0,0,0,0,0,0,0,0,0,0.003546099
6741,2L,2431219,C,T,R1987C,AGAP004707-RD,Cgt,Tgt,1987,R,C,0,0,0,0.004807692,0,0,0,0,0,0,0,0,0,0.004807692
6743,2L,2431232,G,T,G1991V,AGAP004707-RD,gGa,gTa,1991,G,V,0,0,0,0,0,0,0,0,0,0,0,0.005681818,0,0.005681818
6744,2L,2431241,C,G,A1994G,AGAP004707-RD,gCt,gGt,1994,A,G,0,0,0,0,0,0,0,0,0,0.00304878,0,0,0,0.00304878
6745,2L,2431243,T,G,S1995A,AGAP004707-RD,Tca,Gca,1995,S,A,0,0,0.003546099,0.004807692,0,0,0,0,0,0,0,0,0,0.004807692
6746,2L,2431249,G,C,D1997H,AGAP004707-RD,Gat,Cat,1997,D,H,0,0,0,0,0,0,0,0,0,0.00304878,0,0,0,0.00304878
6747,2L,2431255,C,A,L1999I,AGAP004707-RD,Ctt,Att,1999,L,I,0,0,0.003546099,0,0,0,0,0,0,0,0,0,0,0.003546099
6748,2L,2431265,A,G,D2002G,AGAP004707-RD,gAt,gGt,2002,D,G,0,0,0,0,0,0,0,0,0.00297619,0,0,0,0,0.00297619
6749,2L,2431268,C,T,A2003V,AGAP004707-RD,gCc,gTc,2003,A,V,0,0,0,0,0,0,0,0,0,0.00304878,0,0,0,0.00304878
6750,2L,2431273,G,T,D2005Y,AGAP004707-RD,Gat,Tat,2005,D,Y,0,0,0,0,0,0,0,0,0,0.00304878,0,0,0,0.00304878
6751,2L,2431286,G,A,G2009D,AGAP004707-RD,gGt,gAt,2009,G,D,0,0,0,0,0,0,0,0,0,0,0.041666667,0,0,0.041666667
6753,2L,2431309,G,T,D2017Y,AGAP004707-RD,Gat,Tat,2017,D,Y,0,0,0,0,0,0,0,0,0.00297619,0,0,0,0,0.00297619
6754,2L,2431310,A,C,D2017A,AGAP004707-RD,gAt,gCt,2017,D,A,0,0,0,0,0,0,0,0,0.00297619,0,0,0,0,0.00297619
6755,2L,2431324,G,A,G2022S,AGAP004707-RD,Ggt,Agt,2022,G,S,0,0,0,0,0,0,0,0,0,0,0,0.005681818,0,0.005681818
6756,2L,2431328,C,G,A2023G,AGAP004707-RD,gCa,gGa,2023,A,G,0,0,0,0,0,0,0,0,0,0,0,0,0,0.038461538
6758,2L,2431337,G,A,S2026N,AGAP004707-RD,aGt,aAt,2026,S,N,0,0,0,0,0,0,0,0,0.00297619,0,0,0,0,0.00297619
6760,2L,2431338,T,G,S2026R,AGAP004707-RD,agT,agG,2026,S,R,0,0,0,0,0,0,0,0,0,0.00304878,0,0,0,0.00304878
6761,2L,2431379,G,T,G2040V,AGAP004707-RD,gGc,gTc,2040,G,V,0,0,0,0,0,0,0.003424658,0,0,0,0,0,0,0.003424658
6764,2L,2431417,A,G,I2053V,AGAP004707-RD,Att,Gtt,2053,I,V,0,0,0,0,0,0,0,0,0,0,0,0,0,0.038461538
6765,2L,2431424,G,T,G2055V,AGAP004707-RD,gGc,gTc,2055,G,V,0.005102041,0,0,0,0,0,0,0,0,0,0,0,0,0.005102041
6766,2L,2431432,C,A,Q2058K,AGAP004707-RD,Cag,Aag,2058,Q,K,0,0,0,0,0,0,0,0.00273224,0,0,0,0,0,0.00273224
6767,2L,2431440,C,G,N2060K,AGAP004707-RD,aaC,aaG,2060,N,K,0,0,0,0,0,0,0.003424658,0,0,0,0,0,0,0.003424658
6768,2L,2431480,C,G,P2074A,AGAP004707-RD,Ccg,Gcg,2074,P,A,0,0,0,0,0,0,0.003424658,0,0,0,0,0,0,0.003424658
6770,2L,2431514,C,T,T2085M,AGAP004707-RD,aCg,aTg,2085,T,M,0,0,0,0,0,0,0,0,0,0,0,0,0.035714286,0.035714286
6774,2L,2431534,G,T,D2092Y,AGAP004707-RD,Gac,Tac,2092,D,Y,0,0,0,0,0,0,0,0.00273224,0,0,0,0,0,0.00273224
6775,2L,2431547,C,T,T2096M,AGAP004707-RD,aCg,aTg,2096,T,M,0,0,0.003546099,0,0,0,0,0,0,0,0,0,0,0.003546099
6776,2L,2431552,A,G,N2098D,AGAP004707-RD,Aac,Gac,2098,N,D,0,0,0.003546099,0,0,0,0,0,0,0,0,0,0,0.003546099
6780,2L,2431601,G,A,R2114Q,AGAP004707-RD,cGa,cAa,2114,R,Q,0,0,0,0,0,0,0.003424658,0,0,0,0,0,0,0.003424658
6781,2L,2431601,G,T,R2114L,AGAP004707-RD,cGa,cTa,2114,R,L,0,0,0,0,0,0,0.003424658,0,0,0,0,0,0,0.003424658
6782,2L,2431613,T,C,V2118A,AGAP004707-RD,gTc,gCc,2118,V,A,0.005102041,0,0,0,0,0,0,0,0,0,0,0,0,0.005102041
