# Supplementary material for: Whole-genome sequencing of major malaria vectors reveals the evolution of new insecticide resistance variants in a longitudinal study in Burkina Faso
Source: Malar J. 2024 Sep 17;23:280. doi: 10.1186/s12936-024-05106-7 (PMC11406867; doi:10.1186/s12936-024-05106-7)
Supplement: Supplementary file 8 — Supplementary Material 8: Table S3. Non-synonymous SNPs frequencies of the ace1 genewithin An. gambiae s.l. populations. [file 12936_2024_5106_MOESM8_ESM.tsv]

,contig,position,ref_allele,alt_allele,aa_change,transcript,ref_codon,alt_codon,aa_pos,ref_aa,alt_aa,frq_An_gambiae_ss_2012,frq_An_gambiae_ss_2014,frq_An_gambiae_ss_2015,frq_An_gambiae_ss_2016,frq_An_gambiae_ss_2017,frq_An_coluzzii_2012,frq_An_coluzzii_2014,frq_An_coluzzii_2015,frq_An_coluzzii_2016,frq_An_coluzzii_2017,frq_An_arabiensis_2014,frq_An_arabiensis_2015,frq_An_arabiensis_2016,max_af
4516,2R,3489218,G,T,E2D,AGAP001356-RA,gaG,gaT,2,E,D,0.005102041,0,0,0,0,0,0,0,0,0,0,0,0,0.005102041
4517,2R,3489222,C,G,R4G,AGAP001356-RA,Cga,Gga,4,R,G,0,0,0,0,0,0.006097561,0,0,0,0,0,0,0,0.006097561
4522,2R,3489235,T,A,M8K,AGAP001356-RA,aTg,aAg,8,M,K,0,0,0,0,0,0,0,0,0,0,0,0.005681818,0,0.005681818
4523,2R,3489237,G,A,G9S,AGAP001356-RA,Ggt,Agt,9,G,S,0,0,0.003546099,0,0,0,0,0,0,0,0,0,0,0.003546099
4524,2R,3489237,G,T,G9C,AGAP001356-RA,Ggt,Tgt,9,G,C,0,0,0,0,0,0,0,0,0.00297619,0,0,0,0,0.00297619
4525,2R,3489238,G,A,G9D,AGAP001356-RA,gGt,gAt,9,G,D,0,0,0,0,0,0,0,0,0,0.00304878,0,0,0,0.00304878
4527,2R,3489259,G,T,R16L,AGAP001356-RA,cGg,cTg,16,R,L,0,0,0,0,0,0,0,0,0,0,0.041666667,0,0,0.041666667
4529,2R,3489263,G,C,M17I,AGAP001356-RA,atG,atC,17,M,I,0,0,0,0,0,0,0,0,0.00297619,0,0,0,0,0.00297619
4530,2R,3489264,G,A,V18I,AGAP001356-RA,Gtt,Att,18,V,I,0,0.002941176,0,0,0,0,0,0,0,0,0,0,0,0.002941176
4531,2R,3489264,G,T,V18F,AGAP001356-RA,Gtt,Ttt,18,V,F,0,0,0,0.004807692,0,0,0,0,0,0,0,0,0,0.004807692
4532,2R,3489267,C,T,P19S,AGAP001356-RA,Ccg,Tcg,19,P,S,0.005102041,0,0,0,0,0,0,0,0,0.00304878,0,0,0,0.005102041
4533,2R,3489267,C,G,P19A,AGAP001356-RA,Ccg,Gcg,19,P,A,0,0,0,0,0,0,0.003424658,0.005464481,0.005952381,0.00304878,0,0,0,0.005952381
4534,2R,3489270,C,A,L20M,AGAP001356-RA,Ctg,Atg,20,L,M,0,0,0,0,0,0,0,0,0.00297619,0,0,0,0,0.00297619
4536,2R,3489273,G,A,G21S,AGAP001356-RA,Ggt,Agt,21,G,S,0,0,0,0,0,0,0,0,0,0,0,0.005681818,0,0.005681818
4537,2R,3489274,G,A,G21D,AGAP001356-RA,gGt,gAt,21,G,D,0.005102041,0.002941176,0,0.004807692,0,0,0,0.005464481,0,0,0,0,0,0.005464481
4538,2R,3489274,G,T,G21V,AGAP001356-RA,gGt,gTt,21,G,V,0,0,0,0,0,0,0,0.00273224,0,0,0,0,0,0.00273224
4541,2R,3489279,C,G,L23V,AGAP001356-RA,Ctc,Gtc,23,L,V,0,0,0.003546099,0.004807692,0,0,0,0,0,0,0,0,0,0.004807692
4543,2R,3489282,G,A,G24S,AGAP001356-RA,Ggc,Agc,24,G,S,0,0,0,0,0,0,0.003424658,0.00273224,0.005952381,0,0,0,0,0.005952381
4545,2R,3489285,G,A,V25M,AGAP001356-RA,Gtg,Atg,25,V,M,0.010204082,0,0,0,0,0.018292683,0.017123288,0,0.005952381,0.00304878,0,0,0,0.018292683
4546,2R,3489285,G,C,V25L,AGAP001356-RA,Gtg,Ctg,25,V,L,0,0,0,0,0,0,0,0,0.00297619,0,0,0,0,0.00297619
4547,2R,3489285,G,T,V25L,AGAP001356-RA,Gtg,Ttg,25,V,L,0,0.002941176,0,0,0,0,0,0,0,0,0,0,0,0.002941176
4548,2R,3489286,T,C,V25A,AGAP001356-RA,gTg,gCg,25,V,A,0.005102041,0,0,0,0,0,0,0,0,0,0,0,0,0.005102041
4551,2R,3489291,G,T,A27S,AGAP001356-RA,Gcg,Tcg,27,A,S,0,0,0.010638298,0,0,0,0,0,0,0.00304878,0,0,0,0.010638298
4556,2R,3489304,T,A,I31N,AGAP001356-RA,aTc,aAc,31,I,N,0.005102041,0,0,0,0,0,0,0,0,0,0,0,0,0.005102041
4559,2R,3489306,C,G,L32V,AGAP001356-RA,Ctg,Gtg,32,L,V,0,0,0,0,0,0.006097561,0,0,0,0,0,0,0,0.006097561
4560,2R,3489307,T,A,L32Q,AGAP001356-RA,cTg,cAg,32,L,Q,0,0.002941176,0,0,0.013888889,0,0,0,0,0,0,0,0,0.013888889
4562,2R,3489313,C,T,P34L,AGAP001356-RA,cCc,cTc,34,P,L,0,0,0,0,0,0,0,0.005464481,0,0,0,0,0,0.005464481
4563,2R,3489316,T,A,F35Y,AGAP001356-RA,tTc,tAc,35,F,Y,0,0.002941176,0,0,0,0,0,0,0,0,0,0,0,0.002941176
4564,2R,3489316,T,C,F35S,AGAP001356-RA,tTc,tCc,35,F,S,0.994897959,0.991176471,0.996453901,0.985576923,1,0.975609756,0.993150685,0.991803279,0.994047619,0.990853659,1,1,1,1
4565,2R,3489316,T,G,F35C,AGAP001356-RA,tTc,tGc,35,F,C,0,0,0,0.004807692,0,0,0,0,0,0,0,0,0,0.004807692
4566,2R,3489318,G,A,A36T,AGAP001356-RA,Gcg,Acg,36,A,T,0,0,0,0,0,0.006097561,0.003424658,0,0,0,0,0,0,0.006097561
4567,2R,3489319,C,T,A36V,AGAP001356-RA,gCg,gTg,36,A,V,0,0,0,0,0,0,0.003424658,0,0.00297619,0.00304878,0,0,0,0.003424658
4569,2R,3489322,T,C,L37P,AGAP001356-RA,cTg,cCg,37,L,P,0,0,0,0,0.013888889,0,0,0,0,0,0,0,0,0.013888889
4572,2R,3489328,A,T,Q39L,AGAP001356-RA,cAg,cTg,39,Q,L,0.005102041,0,0,0,0,0,0,0.00273224,0,0,0,0,0,0.005102041
4574,2R,3489329,G,T,Q39H,AGAP001356-RA,caG,caT,39,Q,H,0,0,0.003546099,0,0,0,0,0,0,0,0,0,0,0.003546099
4575,2R,3489330,G,T,G40C,AGAP001356-RA,Ggc,Tgc,40,G,C,0.005102041,0,0,0,0,0,0,0,0,0,0,0,0,0.005102041
4576,2R,3489331,G,T,G40V,AGAP001356-RA,gGc,gTc,40,G,V,0,0,0,0,0,0,0,0,0.00297619,0,0,0,0,0.00297619
4578,2R,3489334,G,A,R41Q,AGAP001356-RA,cGg,cAg,41,R,Q,0.005102041,0,0,0,0,0,0,0,0,0,0,0,0,0.005102041
4584,2R,3489358,C,T,A49V,AGAP001356-RA,gCc,gTc,49,A,V,0,0,0,0,0,0.006097561,0.003424658,0.010928962,0.011904762,0.012195122,0,0,0,0.012195122
4587,2R,3489360,G,A,A50T,AGAP001356-RA,Gcc,Acc,50,A,T,0,0.002941176,0.014184397,0.014423077,0,0.006097561,0,0,0,0,0,0,0,0.014423077
4588,2R,3489361,C,T,A50V,AGAP001356-RA,gCc,gTc,50,A,V,0,0,0,0,0,0,0,0,0,0.00304878,0,0,0,0.00304878
4591,2R,3489363,A,G,I51V,AGAP001356-RA,Atc,Gtc,51,I,V,0,0.002941176,0,0,0,0,0,0,0,0,0,0,0,0.002941176
4593,2R,3489366,G,A,G52R,AGAP001356-RA,Gga,Aga,52,G,R,0,0,0,0,0,0,0,0,0,0.00304878,0,0,0,0.00304878
4596,2R,3489372,C,A,H54N,AGAP001356-RA,Cat,Aat,54,H,N,0,0,0,0,0,0,0,0,0,0.00304878,0,0,0,0.00304878
4597,2R,3489375,C,A,Q55K,AGAP001356-RA,Cag,Aag,55,Q,K,0,0,0,0,0,0,0,0,0,0.00304878,0,0,0,0.00304878
4599,2R,3489379,T,A,L56Q,AGAP001356-RA,cTg,cAg,56,L,Q,0,0,0,0,0,0,0.003424658,0,0,0,0,0,0,0.003424658
4602,2R,3489382,C,T,S57L,AGAP001356-RA,tCg,tTg,57,S,L,0,0,0,0,0,0,0,0.00273224,0,0,0,0,0,0.00273224
4604,2R,3489385,C,T,A58V,AGAP001356-RA,gCt,gTt,58,A,V,0,0.002941176,0.003546099,0,0,0.006097561,0.003424658,0,0,0,0,0,0,0.006097561
4605,2R,3489385,C,G,A58G,AGAP001356-RA,gCt,gGt,58,A,G,0.005102041,0,0.007092199,0.004807692,0.013888889,0,0,0,0,0,0,0,0,0.013888889
4607,2R,3489387,G,A,A59T,AGAP001356-RA,Gcc,Acc,59,A,T,0,0,0.003546099,0,0,0,0,0,0,0,0,0.005681818,0,0.005681818
4608,2R,3489388,C,T,A59V,AGAP001356-RA,gCc,gTc,59,A,V,0,0,0,0,0,0,0,0,0,0.00304878,0,0,0,0.00304878
4610,2R,3489390,G,A,A60T,AGAP001356-RA,Gcc,Acc,60,A,T,0,0,0,0,0,0,0,0,0.00297619,0,0,0,0.035714286,0.035714286
4611,2R,3489390,G,C,A60P,AGAP001356-RA,Gcc,Ccc,60,A,P,0,0,0,0,0,0.006097561,0,0,0.005952381,0.00304878,0,0,0,0.006097561
4612,2R,3489391,C,T,A60V,AGAP001356-RA,gCc,gTc,60,A,V,0,0.002941176,0,0,0,0,0.006849315,0.008196721,0.00297619,0.006097561,0,0,0,0.008196721
4613,2R,3489391,C,G,A60G,AGAP001356-RA,gCc,gGc,60,A,G,0,0,0,0,0,0,0,0.00273224,0.00297619,0.00304878,0,0,0,0.00304878
4615,2R,3489396,G,A,V62I,AGAP001356-RA,Gtt,Att,62,V,I,0,0,0,0.009615385,0,0,0,0,0,0,0,0,0,0.009615385
4616,2R,3489397,T,G,V62G,AGAP001356-RA,gTt,gGt,62,V,G,0,0,0,0,0,0,0,0,0,0,0,0.011363636,0,0.011363636
4617,2R,3489400,G,A,G63D,AGAP001356-RA,gGc,gAc,63,G,D,0,0.002941176,0,0,0,0,0,0,0,0,0,0,0,0.002941176
4620,2R,3489412,A,T,Q67L,AGAP001356-RA,cAg,cTg,67,Q,L,0,0,0,0,0,0.006097561,0,0,0,0,0,0,0,0.006097561
4621,2R,3489414,T,C,S68P,AGAP001356-RA,Tcc,Ccc,68,S,P,0,0.005882353,0,0,0,0,0,0,0,0,0,0,0,0.005882353
4623,2R,3489421,A,T,Q70L,AGAP001356-RA,cAg,cTg,70,Q,L,0,0,0,0,0,0,0.010273973,0.008196721,0.005952381,0.00304878,0,0,0,0.010273973
4624,2R,3489423,T,G,S71A,AGAP001356-RA,Tcc,Gcc,71,S,A,0,0,0,0,0,0,0,0,0,0,0,0,0,0.038461538
4626,2R,3489427,G,T,G72V,AGAP001356-RA,gGa,gTa,72,G,V,0,0,0,0.004807692,0,0,0.003424658,0,0.00297619,0,0,0,0,0.004807692
4627,2R,3489433,T,A,L74H,AGAP001356-RA,cTc,cAc,74,L,H,0,0.002941176,0,0,0,0,0,0,0,0,0,0,0,0.002941176
4629,2R,3489435,G,A,A75T,AGAP001356-RA,Gca,Aca,75,A,T,0.005102041,0,0.003546099,0,0,0.006097561,0,0,0,0,0,0,0,0.006097561
4630,2R,3489436,C,T,A75V,AGAP001356-RA,gCa,gTa,75,A,V,0,0,0.003546099,0,0,0,0,0,0,0.00304878,0,0,0,0.003546099
4631,2R,3489444,G,A,V78M,AGAP001356-RA,Gtg,Atg,78,V,M,0,0.002941176,0.003546099,0,0,0,0,0,0,0,0,0,0,0.003546099
4632,2R,3489445,T,C,V78A,AGAP001356-RA,gTg,gCg,78,V,A,0,0,0.003546099,0,0,0,0,0,0,0,0,0,0,0.003546099
4634,2R,3489450,T,A,S80T,AGAP001356-RA,Tca,Aca,80,S,T,0,0,0,0,0,0,0,0,0,0.00304878,0,0,0,0.00304878
4635,2R,3489450,T,C,S80P,AGAP001356-RA,Tca,Cca,80,S,P,0,0,0,0,0,0.006097561,0,0,0,0,0,0,0,0.006097561
4637,2R,3489456,G,A,V82I,AGAP001356-RA,Gtt,Att,82,V,I,0,0.011764706,0.003546099,0,0,0.006097561,0.003424658,0,0.005952381,0,0,0,0,0.011764706
4638,2R,3489463,C,A,A84D,AGAP001356-RA,gCt,gAt,84,A,D,0,0,0,0,0,0.006097561,0,0,0,0,0,0,0,0.006097561
4640,2R,3489466,C,T,A85V,AGAP001356-RA,gCc,gTc,85,A,V,0,0,0,0,0,0.006097561,0.006849315,0,0,0.00304878,0,0,0,0.006849315
4643,2R,3489469,G,C,G86A,AGAP001356-RA,gGa,gCa,86,G,A,0,0.002941176,0,0,0,0,0,0,0,0,0,0,0,0.002941176
4644,2R,3489471,G,A,A87T,AGAP001356-RA,Gcg,Acg,87,A,T,0,0,0,0,0,0,0,0,0.003030303,0,0,0,0,0.003030303
4647,2R,3489475,C,T,S88L,AGAP001356-RA,tCa,tTa,88,S,L,0,0,0,0.004807692,0,0,0,0,0,0,0,0,0,0.004807692
4651,2R,3489480,T,A,S90T,AGAP001356-RA,Tcc,Acc,90,S,T,0,0,0,0,0,0,0,0.00273224,0,0,0,0,0,0.00273224
4652,2R,3489481,C,A,S90Y,AGAP001356-RA,tCc,tAc,90,S,Y,0,0,0,0,0,0,0,0,0.00297619,0,0,0,0,0.00297619
4654,2R,3489489,T,C,S93P,AGAP001356-RA,Tcg,Ccg,93,S,P,0,0,0,0,0,0,0,0,0.00297619,0,0,0,0,0.00297619
4657,2R,3489492,T,A,S94T,AGAP001356-RA,Tcg,Acg,94,S,T,0,0,0.003546099,0,0,0,0,0,0,0,0,0,0,0.003546099
4658,2R,3489493,C,T,S94L,AGAP001356-RA,tCg,tTg,94,S,L,0,0,0,0.004901961,0,0,0,0,0,0,0,0,0,0.004901961
4660,2R,3489496,T,A,L95Q,AGAP001356-RA,cTg,cAg,95,L,Q,0,0,0,0,0,0,0,0,0,0,0,0.005681818,0,0.005681818
4663,2R,3489502,C,T,S97L,AGAP001356-RA,tCa,tTa,97,S,L,0,0,0.003546099,0,0,0,0,0,0,0,0,0,0,0.003546099
4667,2R,3489513,G,A,E101K,AGAP001356-RA,Gag,Aag,101,E,K,0,0,0,0,0,0,0,0,0.00297619,0,0,0,0,0.00297619
4668,2R,3489516,G,A,D102N,AGAP001356-RA,Gac,Aac,102,D,N,0,0,0,0.004807692,0,0,0,0,0,0,0,0,0,0.004807692
4669,2R,3489517,A,C,D102A,AGAP001356-RA,gAc,gCc,102,D,A,0,0,0,0.004807692,0,0,0,0,0,0,0,0,0,0.004807692
4671,2R,3489525,G,A,A105T,AGAP001356-RA,Gcg,Acg,105,A,T,0,0,0,0,0,0,0,0,0,0,0,0.005681818,0,0.005681818
4674,2R,3489529,G,A,R106H,AGAP001356-RA,cGc,cAc,106,R,H,0,0,0,0,0,0,0,0,0,0.00304878,0,0,0,0.00304878
4677,2R,3489538,T,C,L109P,AGAP001356-RA,cTc,cCc,109,L,P,0,0,0,0,0,0,0,0,0,0.00304878,0,0,0,0.00304878
4678,2R,3489541,G,T,S110I,AGAP001356-RA,aGc,aTc,110,S,I,0,0.002941176,0,0,0,0,0,0,0,0,0,0,0,0.002941176
5923,2R,3491494,C,A,A115E,AGAP001356-RA,gCa,gAa,115,A,E,0.005102041,0,0,0,0,0,0,0,0,0,0,0,0,0.005102041
5937,2R,3491575,G,A,S142N,AGAP001356-RA,aGt,aAt,142,S,N,0.010204082,0,0.007092199,0,0,0,0,0,0,0,0,0,0,0.010204082
5938,2R,3491584,C,T,T145M,AGAP001356-RA,aCg,aTg,145,T,M,0,0,0,0,0,0,0,0.00273224,0,0,0,0.005681818,0,0.005681818
5939,2R,3491586,C,A,P146T,AGAP001356-RA,Ccg,Acg,146,P,T,0,0,0,0,0,0,0,0,0,0.00304878,0,0,0,0.00304878
5942,2R,3491590,G,A,R147Q,AGAP001356-RA,cGg,cAg,147,R,Q,0.005102041,0,0,0,0,0,0,0,0,0,0,0,0,0.005102041
5947,2R,3491599,G,T,G150V,AGAP001356-RA,gGc,gTc,150,G,V,0.005102041,0,0,0,0,0,0,0,0,0,0,0,0,0.005102041
5951,2R,3491605,C,T,T152M,AGAP001356-RA,aCg,aTg,152,T,M,0,0,0.003546099,0,0,0,0,0,0,0,0,0,0,0.003546099
5953,2R,3491608,G,T,R153M,AGAP001356-RA,aGg,aTg,153,R,M,0.005102041,0,0,0,0,0,0,0,0,0,0,0,0,0.005102041
5954,2R,3491610,C,T,R154C,AGAP001356-RA,Cgc,Tgc,154,R,C,0,0,0.003546099,0,0,0,0,0,0,0,0,0,0,0.003546099
5955,2R,3491611,G,T,R154L,AGAP001356-RA,cGc,cTc,154,R,L,0,0,0,0,0,0,0,0,0,0,0,0,0.035714286,0.035714286
5957,2R,3491615,G,C,E155D,AGAP001356-RA,gaG,gaC,155,E,D,0,0,0,0,0,0,0.003424658,0,0,0,0,0,0,0.003424658
5958,2R,3491620,A,T,N157I,AGAP001356-RA,aAc,aTc,157,N,I,0,0,0,0,0,0,0,0,0,0.00304878,0,0,0,0.00304878
5959,2R,3491620,A,G,N157S,AGAP001356-RA,aAc,aGc,157,N,S,0,0,0,0,0,0,0,0.00273224,0,0,0,0,0,0.00273224
5961,2R,3491625,G,A,G159S,AGAP001356-RA,Ggt,Agt,159,G,S,0,0,0,0,0,0.006097561,0,0,0,0,0,0,0,0.006097561
6018,2R,3491714,G,A,A160T,AGAP001356-RA,Gcg,Acg,160,A,T,0,0.005882353,0,0.004807692,0,0,0,0,0,0,0,0,0,0.005882353
6020,2R,3491718,A,G,N161S,AGAP001356-RA,aAc,aGc,161,N,S,0,0,0,0,0,0,0.003424658,0,0.00297619,0.00304878,0,0,0,0.003424658
6024,2R,3491729,C,T,P165S,AGAP001356-RA,Ccg,Tcg,165,P,S,0,0,0,0,0,0,0,0,0,0,0.291666667,0.210227273,0.178571429,0.291666667
6028,2R,3491733,T,A,L166Q,AGAP001356-RA,cTg,cAg,166,L,Q,0.005102041,0,0,0,0,0,0,0,0,0,0,0,0,0.005102041
6030,2R,3491735,G,A,V167M,AGAP001356-RA,Gtg,Atg,167,V,M,0,0,0,0,0,0,0,0,0,0.00304878,0,0,0,0.00304878
6032,2R,3491741,A,T,N169Y,AGAP001356-RA,Aac,Tac,169,N,Y,0.010204082,0,0.003546099,0,0,0,0,0,0,0,0,0,0,0.010204082
6035,2R,3491748,A,T,D171V,AGAP001356-RA,gAt,gTt,171,D,V,0,0,0,0,0,0.006097561,0,0,0,0,0,0,0,0.006097561
6037,2R,3491757,G,C,R174P,AGAP001356-RA,cGc,cCc,174,R,P,0.005102041,0,0,0,0,0,0,0,0,0,0,0,0,0.005102041
6044,2R,3491772,C,T,T179M,AGAP001356-RA,aCg,aTg,179,T,M,0,0,0,0,0,0,0,0,0.005952381,0.00304878,0,0,0,0.005952381
6046,2R,3491777,G,A,D181N,AGAP001356-RA,Gat,Aat,181,D,N,0,0,0,0,0,0,0,0,0,0.00304878,0,0,0,0.00304878
6047,2R,3491779,T,A,D181E,AGAP001356-RA,gaT,gaA,181,D,E,0,0,0.003546099,0,0,0,0,0,0,0,0,0,0,0.003546099
6051,2R,3491789,G,A,G185S,AGAP001356-RA,Ggc,Agc,185,G,S,0,0,0,0.004807692,0,0,0,0,0,0,0,0,0,0.004807692
6054,2R,3491802,A,T,D189V,AGAP001356-RA,gAc,gTc,189,D,V,0.005102041,0,0,0,0,0,0,0,0,0,0,0,0,0.005102041
6063,2R,3491826,C,A,A197D,AGAP001356-RA,gCc,gAc,197,A,D,0,0,0,0,0,0.006097561,0,0,0,0,0,0,0,0.006097561
6076,2R,3491861,C,T,P209S,AGAP001356-RA,Ccg,Tcg,209,P,S,0,0,0,0,0,0.006097561,0,0,0,0,0,0,0,0.006097561
6079,2R,3491875,A,T,E213D,AGAP001356-RA,gaA,gaT,213,E,D,0,0,0,0,0,0,0,0,0,0,0,0.005681818,0,0.005681818
6081,2R,3491883,C,T,T216I,AGAP001356-RA,aCc,aTc,216,T,I,0,0.002941176,0,0,0,0,0,0,0,0,0,0,0,0.002941176
6082,2R,3491883,C,G,T216S,AGAP001356-RA,aCc,aGc,216,T,S,0,0,0,0,0,0,0,0.00273224,0,0,0,0,0,0.00273224
6085,2R,3491885,G,A,G217S,AGAP001356-RA,Ggc,Agc,217,G,S,0,0.002941176,0.003546099,0.004807692,0,0,0,0.00273224,0.00297619,0,0,0,0,0.038461538
6087,2R,3491888,G,T,V218L,AGAP001356-RA,Gtg,Ttg,218,V,L,0,0,0,0,0,0.018292683,0.010273973,0.008196721,0.00297619,0.021341463,0,0,0,0.021341463
6098,2R,3491935,C,A,D233E,AGAP001356-RA,gaC,gaA,233,D,E,0,0,0,0,0,0,0,0,0,0,0,0.005681818,0,0.005681818
6102,2R,3491950,C,G,D238E,AGAP001356-RA,gaC,gaG,238,D,E,0.005102041,0.002941176,0,0,0,0,0,0,0,0,0,0,0,0.005102041
6113,2R,3491985,C,A,P250H,AGAP001356-RA,cCc,cAc,250,P,H,0,0,0,0,0,0.006097561,0,0,0,0,0,0,0,0.006097561
6119,2R,3491996,G,A,D254N,AGAP001356-RA,Gac,Aac,254,D,N,0,0,0,0,0,0,0,0.005464481,0,0,0,0,0,0.005464481
6121,2R,3492011,A,C,N259H,AGAP001356-RA,Aac,Cac,259,N,H,0,0,0,0,0,0,0,0,0,0.00304878,0,0,0,0.00304878
6125,2R,3492020,G,A,A262T,AGAP001356-RA,Gca,Aca,262,A,T,0,0,0,0.004807692,0,0,0.003424658,0,0,0,0,0,0,0.004807692
6131,2R,3492036,C,T,P267L,AGAP001356-RA,cCc,cTc,267,P,L,0,0,0,0,0,0.006097561,0,0,0,0,0,0,0,0.006097561
6141,2R,3492050,G,A,V272I,AGAP001356-RA,Gtc,Atc,272,V,I,0,0,0,0,0,0,0.003424658,0,0,0,0,0,0,0.003424658
6149,2R,3492072,G,A,G279D,AGAP001356-RA,gGc,gAc,279,G,D,0,0,0,0,0,0,0,0.00273224,0,0,0,0,0,0.00273224
6150,2R,3492072,G,C,G279A,AGAP001356-RA,gGc,gCc,279,G,A,0,0,0.003546099,0,0,0,0,0,0,0,0,0,0,0.003546099
6153,2R,3492074,G,A,G280S,AGAP001356-RA,Ggc,Agc,280,G,S,0.158163265,0.176470588,0.134751773,0.230769231,0.652777778,0.024390244,0.017123288,0.008196721,0.005952381,0.009146341,0,0,0,0.652777778
6167,2R,3492119,G,T,A295S,AGAP001356-RA,Gcg,Tcg,295,A,S,0,0,0,0,0,0,0,0,0.00297619,0,0,0,0,0.00297619
6169,2R,3492128,T,A,S298T,AGAP001356-RA,Tcg,Acg,298,S,T,0,0,0,0,0,0.006097561,0,0,0,0,0,0,0,0.006097561
6170,2R,3492129,C,T,S298L,AGAP001356-RA,tCg,tTg,298,S,L,0.005102041,0,0,0,0,0,0,0,0,0,0,0,0,0.005102041
6171,2R,3492131,G,C,E299Q,AGAP001356-RA,Gag,Cag,299,E,Q,0,0,0.003546099,0,0,0,0,0,0,0,0,0,0,0.003546099
6190,2R,3492185,C,A,L317M,AGAP001356-RA,Ctg,Atg,317,L,M,0,0,0,0,0,0.006097561,0,0,0,0,0,0,0,0.006097561
6197,2R,3492206,G,A,A324T,AGAP001356-RA,Gcg,Acg,324,A,T,0,0,0,0.004807692,0,0,0,0,0,0,0,0,0,0.004807692
6202,2R,3492219,C,T,A328V,AGAP001356-RA,gCg,gTg,328,A,V,0.005102041,0,0,0,0,0,0,0,0,0,0,0,0,0.005102041
6270,2R,3492336,C,T,R341W,AGAP001356-RA,Cgg,Tgg,341,R,W,0.005102041,0,0,0,0,0.006097561,0,0,0,0.00304878,0,0,0,0.006097561
6274,2R,3492366,C,T,P351S,AGAP001356-RA,Ccg,Tcg,351,P,S,0,0.002941176,0,0.004807692,0,0,0,0,0,0,0,0,0,0.004807692
6282,2R,3492378,A,G,T355A,AGAP001356-RA,Aca,Gca,355,T,A,0,0,0,0,0,0,0,0,0,0.00304878,0,0,0,0.00304878
6291,2R,3492402,G,T,A363S,AGAP001356-RA,Gcc,Tcc,363,A,S,0,0,0,0,0,0.006097561,0,0,0,0,0,0,0,0.006097561
6293,2R,3492405,G,A,V364I,AGAP001356-RA,Gtc,Atc,364,V,I,0,0,0,0,0,0,0,0,0,0,0,0.005681818,0,0.005681818
6299,2R,3492430,C,A,S372Y,AGAP001356-RA,tCc,tAc,372,S,Y,0,0,0,0,0,0.006097561,0,0,0.002994012,0,0,0,0,0.006097561
6307,2R,3492441,C,A,R376S,AGAP001356-RA,Cgc,Agc,376,R,S,0.005102041,0,0,0,0,0,0,0,0,0,0,0,0,0.005102041
6312,2R,3492448,T,C,L378P,AGAP001356-RA,cTg,cCg,378,L,P,0,0,0,0,0,0,0,0,0,0,0,0.005681818,0,0.005681818
6319,2R,3492465,C,A,L384M,AGAP001356-RA,Ctg,Atg,384,L,M,0.005102041,0,0,0,0,0,0,0,0,0,0,0,0,0.005102041
6321,2R,3492470,G,T,Q385H,AGAP001356-RA,caG,caT,385,Q,H,0,0,0,0,0,0.006097561,0,0,0,0,0,0,0,0.006097561
6323,2R,3492474,G,T,G387C,AGAP001356-RA,Ggc,Tgc,387,G,C,0,0,0,0,0,0,0,0,0,0,0,0,0.035714286,0.035714286
6328,2R,3492486,G,A,A391T,AGAP001356-RA,Gca,Aca,391,A,T,0,0.002941176,0.007092199,0,0,0,0,0,0,0,0,0,0,0.007092199
6330,2R,3492504,T,A,S397T,AGAP001356-RA,Tcg,Acg,397,S,T,0,0,0,0,0,0,0,0,0,0.00304878,0,0,0,0.00304878
6410,2R,3492638,G,A,G413S,AGAP001356-RA,Ggc,Agc,413,G,S,0,0,0,0,0,0,0.003424658,0,0,0,0,0,0,0.003424658
6411,2R,3492644,C,T,P415S,AGAP001356-RA,Ccg,Tcg,415,P,S,0,0.002941176,0,0,0,0,0.003424658,0,0,0,0,0,0,0.003424658
6415,2R,3492662,C,A,L421M,AGAP001356-RA,Ctg,Atg,421,L,M,0,0,0,0,0,0,0.003424658,0.005464481,0,0,0,0,0,0.005464481
6423,2R,3492687,G,T,R429L,AGAP001356-RA,cGc,cTc,429,R,L,0,0,0,0,0,0,0,0,0,0.00304878,0,0,0,0.00304878
6424,2R,3492689,G,A,G430S,AGAP001356-RA,Ggc,Agc,430,G,S,0,0.002941176,0.003546099,0,0,0,0,0,0,0,0,0,0,0.003546099
6428,2R,3492703,C,A,H434Q,AGAP001356-RA,caC,caA,434,H,Q,0,0.002941176,0,0,0,0,0,0,0,0,0,0,0,0.002941176
6434,2R,3492725,G,T,G442C,AGAP001356-RA,Ggc,Tgc,442,G,C,0,0,0,0,0,0.006097561,0,0,0,0,0,0,0,0.006097561
6438,2R,3492734,G,A,G445S,AGAP001356-RA,Ggc,Agc,445,G,S,0.005102041,0,0,0,0,0,0,0,0,0,0,0,0,0.005102041
6442,2R,3492750,C,T,P450L,AGAP001356-RA,cCg,cTg,450,P,L,0,0,0,0,0,0.006097561,0,0,0,0,0,0,0,0.006097561
6454,2R,3492789,C,T,T463M,AGAP001356-RA,aCg,aTg,463,T,M,0,0,0,0,0,0,0.003424658,0,0,0,0,0,0,0.003424658
6456,2R,3492792,C,T,P464L,AGAP001356-RA,cCg,cTg,464,P,L,0,0,0,0,0,0.006097561,0,0,0,0,0,0,0,0.006097561
6461,2R,3492806,G,A,A469T,AGAP001356-RA,Gcc,Acc,469,A,T,0,0,0,0,0,0,0,0,0.00297619,0,0,0,0,0.00297619
6466,2R,3492820,C,G,F473L,AGAP001356-RA,ttC,ttG,473,F,L,0,0,0,0,0,0.006097561,0,0,0,0,0,0,0,0.006097561
6476,2R,3492899,C,G,R500G,AGAP001356-RA,Cgc,Ggc,500,R,G,0.005102041,0,0,0,0,0,0,0,0,0,0,0,0,0.005102041
6478,2R,3492907,G,T,E502D,AGAP001356-RA,gaG,gaT,502,E,D,0,0,0,0,0,0,0,0,0.00297619,0,0,0,0,0.00297619
6479,2R,3492912,G,A,G504D,AGAP001356-RA,gGc,gAc,504,G,D,0,0,0,0.004807692,0,0,0,0,0,0,0,0,0,0.004807692
6483,2R,3492924,C,A,T508K,AGAP001356-RA,aCg,aAg,508,T,K,0,0,0.003546099,0,0,0,0,0,0,0,0,0,0,0.003546099
6488,2R,3492951,G,T,R517L,AGAP001356-RA,cGc,cTc,517,R,L,0,0,0,0,0,0,0,0,0,0,0,0,0.035714286,0.035714286
6494,2R,3492975,G,T,G525V,AGAP001356-RA,gGg,gTg,525,G,V,0.005102041,0,0,0,0,0,0,0,0,0,0,0,0,0.005102041
6497,2R,3492981,C,A,A527D,AGAP001356-RA,gCc,gAc,527,A,D,0,0,0,0,0,0.006097561,0,0,0,0,0,0,0,0.006097561
6503,2R,3492989,G,C,A530P,AGAP001356-RA,Gcg,Ccg,530,A,P,0,0,0,0,0,0,0,0,0.00297619,0,0,0,0,0.00297619
6521,2R,3493078,C,G,H559Q,AGAP001356-RA,caC,caG,559,H,Q,0,0,0,0.004807692,0,0,0,0,0,0,0,0,0,0.004807692
6533,2R,3493115,G,A,A572T,AGAP001356-RA,Gcc,Acc,572,A,T,0,0.002941176,0,0,0,0,0,0,0,0,0,0,0,0.002941176
6535,2R,3493120,G,T,E573D,AGAP001356-RA,gaG,gaT,573,E,D,0.005102041,0,0,0,0,0,0,0,0,0,0,0,0,0.005102041
6545,2R,3493166,G,A,G589S,AGAP001356-RA,Ggc,Agc,589,G,S,0,0.002941176,0,0,0,0,0,0,0,0,0,0,0,0.002941176
6553,2R,3493203,G,T,G601V,AGAP001356-RA,gGc,gTc,601,G,V,0,0,0,0.004807692,0,0,0,0,0,0,0,0,0,0.004807692
6564,2R,3493241,C,A,P614T,AGAP001356-RA,Ccc,Acc,614,P,T,0,0,0.003546099,0,0,0,0,0,0,0,0,0,0,0.003546099
6577,2R,3493271,G,A,D624N,AGAP001356-RA,Gac,Aac,624,D,N,0.005102041,0,0.003546099,0,0,0,0,0,0,0,0,0,0,0.005102041
6578,2R,3493271,G,C,D624H,AGAP001356-RA,Gac,Cac,624,D,H,0,0,0,0,0,0,0,0,0,0,0,0.011363636,0,0.011363636
6579,2R,3493273,C,A,D624E,AGAP001356-RA,gaC,gaA,624,D,E,0,0.005882353,0,0.004807692,0,0,0.006849315,0.005464481,0.005952381,0.009146341,0,0,0,0.009146341
6582,2R,3493278,G,T,S626I,AGAP001356-RA,aGc,aTc,626,S,I,0,0,0,0,0,0,0,0,0,0.00304878,0,0,0,0.00304878
6583,2R,3493281,G,A,R627Q,AGAP001356-RA,cGg,cAg,627,R,Q,0,0,0.003546099,0.004807692,0,0,0,0,0,0,0,0,0,0.004807692
6584,2R,3493283,A,C,K628Q,AGAP001356-RA,Aag,Cag,628,K,Q,0,0,0,0,0,0,0,0,0,0.00304878,0,0,0,0.00304878
6587,2R,3493311,C,T,A637V,AGAP001356-RA,gCc,gTc,637,A,V,0,0,0,0,0,0,0,0,0,0.00304878,0,0,0,0.00304878
6642,2R,3493387,C,A,S640R,AGAP001356-RA,agC,agA,640,S,R,0,0,0,0.004807692,0,0,0,0,0.00297619,0,0,0.005681818,0,0.005681818
6644,2R,3493392,C,A,P642Q,AGAP001356-RA,cCa,cAa,642,P,Q,0,0,0,0,0,0,0,0,0.00297619,0,0,0,0,0.00297619
6645,2R,3493392,C,G,P642R,AGAP001356-RA,cCa,cGa,642,P,R,0,0,0,0,0,0,0,0.00273224,0,0,0,0,0,0.00273224
6648,2R,3493397,C,A,P644T,AGAP001356-RA,Ccc,Acc,644,P,T,0,0,0,0,0,0,0.006849315,0,0,0,0,0,0,0.006849315
6649,2R,3493397,C,T,P644S,AGAP001356-RA,Ccc,Tcc,644,P,S,0,0,0.003546099,0,0,0,0,0,0.00297619,0,0,0,0,0.003546099
6651,2R,3493401,A,T,N645I,AGAP001356-RA,aAc,aTc,645,N,I,0,0,0,0,0,0.006097561,0.006849315,0.005464481,0.005952381,0.00304878,0,0,0,0.006849315
6653,2R,3493404,C,A,T646K,AGAP001356-RA,aCg,aAg,646,T,K,0,0,0,0,0,0,0.003424658,0,0,0,0,0,0,0.003424658
6654,2R,3493404,C,T,T646M,AGAP001356-RA,aCg,aTg,646,T,M,0,0,0,0,0,0.006097561,0,0,0,0.00304878,0,0,0,0.006097561
6656,2R,3493407,C,A,A647D,AGAP001356-RA,gCc,gAc,647,A,D,0,0.002941176,0,0,0,0,0,0,0,0,0,0,0,0.002941176
6658,2R,3493410,G,A,S648N,AGAP001356-RA,aGc,aAc,648,S,N,0,0,0,0,0,0.012195122,0.003424658,0.00273224,0.00297619,0.006097561,0,0,0,0.012195122
6659,2R,3493410,G,T,S648I,AGAP001356-RA,aGc,aTc,648,S,I,0,0,0,0,0,0,0.003424658,0,0,0,0,0,0,0.003424658
6661,2R,3493413,G,A,S649N,AGAP001356-RA,aGc,aAc,649,S,N,0.005102041,0,0,0.004807692,0,0,0,0,0,0,0,0,0,0.005102041
6662,2R,3493413,G,T,S649I,AGAP001356-RA,aGc,aTc,649,S,I,0,0,0.003546099,0,0,0,0,0,0,0,0,0,0,0.003546099
6664,2R,3493419,T,A,F651Y,AGAP001356-RA,tTc,tAc,651,F,Y,0,0,0.003546099,0,0,0,0.003424658,0.00273224,0.00297619,0,0,0,0,0.003546099
6666,2R,3493422,C,A,P652H,AGAP001356-RA,cCc,cAc,652,P,H,0,0,0,0,0,0,0,0.00273224,0,0,0,0,0,0.00273224
6674,2R,3493445,C,A,H660N,AGAP001356-RA,Cac,Aac,660,H,N,0.005102041,0,0,0,0,0,0,0,0,0,0,0,0,0.005102041
6681,2R,3493476,A,T,N670I,AGAP001356-RA,aAc,aTc,670,N,I,0,0,0,0,0,0,0,0,0,0.00304878,0,0,0,0.00304878
6683,2R,3493479,C,A,T671K,AGAP001356-RA,aCg,aAg,671,T,K,0,0,0,0,0,0.006097561,0,0,0,0,0,0,0,0.006097561
6686,2R,3493487,G,A,V674I,AGAP001356-RA,Gtc,Atc,674,V,I,0,0.008823529,0,0,0,0,0.003424658,0,0,0.00304878,0,0,0,0.008823529
6689,2R,3493494,G,A,R676Q,AGAP001356-RA,cGg,cAg,676,R,Q,0,0,0.003546099,0,0,0,0,0,0,0,0,0,0,0.003546099
6691,2R,3493497,G,A,G677D,AGAP001356-RA,gGc,gAc,677,G,D,0,0,0.003546099,0,0,0,0,0,0,0,0,0,0,0.003546099
6696,2R,3493550,G,A,A695T,AGAP001356-RA,Gca,Aca,695,A,T,0,0,0.007092199,0.009615385,0,0,0,0,0,0,0,0,0,0.009615385
6698,2R,3493554,C,T,A696V,AGAP001356-RA,gCt,gTt,696,A,V,0,0,0,0,0,0.006097561,0,0,0,0.00304878,0,0,0,0.006097561
6747,2R,3493676,C,T,P701L,AGAP001356-RA,cCa,cTa,701,P,L,0,0,0,0,0,0,0,0,0,0,0,0,0.035714286,0.035714286
6748,2R,3493678,G,A,G702R,AGAP001356-RA,Ggg,Agg,702,G,R,0,0,0,0,0,0,0,0,0,0,0,0,0.035714286,0.035714286
6749,2R,3493679,G,T,G702V,AGAP001356-RA,gGg,gTg,702,G,V,0,0,0,0,0,0,0,0,0.00297619,0,0,0,0,0.00297619
6751,2R,3493684,G,A,A704T,AGAP001356-RA,Gca,Aca,704,A,T,0,0.002941176,0,0,0,0,0.003424658,0,0,0.00304878,0,0,0,0.003424658
6752,2R,3493684,G,C,A704P,AGAP001356-RA,Gca,Cca,704,A,P,0,0,0.003546099,0,0,0,0,0,0,0,0,0,0,0.003546099
6756,2R,3493699,C,T,P709S,AGAP001356-RA,Ccg,Tcg,709,P,S,0,0,0,0,0,0,0,0.00273224,0,0,0,0,0,0.00273224
6757,2R,3493700,C,A,P709Q,AGAP001356-RA,cCg,cAg,709,P,Q,0.005102041,0,0,0,0,0,0,0,0,0,0,0,0,0.005102041
6758,2R,3493700,C,T,P709L,AGAP001356-RA,cCg,cTg,709,P,L,0.005102041,0,0,0,0,0,0,0,0,0,0,0,0,0.005102041
6760,2R,3493703,G,T,C710F,AGAP001356-RA,tGc,tTc,710,C,F,0,0,0,0,0,0,0,0,0.00297619,0,0,0,0,0.00297619
6762,2R,3493705,G,A,E711K,AGAP001356-RA,Gaa,Aaa,711,E,K,0,0,0,0,0,0,0.003424658,0,0,0,0,0,0,0.003424658
6763,2R,3493712,G,A,S713N,AGAP001356-RA,aGc,aAc,713,S,N,0,0,0.003546099,0,0,0,0,0,0,0,0,0,0,0.003546099
6764,2R,3493713,C,A,S713R,AGAP001356-RA,agC,agA,713,S,R,0,0.002941176,0,0,0,0,0,0,0,0,0,0,0,0.002941176
6766,2R,3493714,G,T,A714S,AGAP001356-RA,Gca,Tca,714,A,S,0,0,0,0,0,0,0.006849315,0,0.00297619,0.00304878,0,0,0,0.006849315
6767,2R,3493727,G,T,R718L,AGAP001356-RA,cGa,cTa,718,R,L,0,0,0,0,0,0,0,0,0,0,0,0.005681818,0,0.005681818
6768,2R,3493729,C,T,P719S,AGAP001356-RA,Cct,Tct,719,P,S,0.005102041,0,0,0,0,0,0,0,0,0.00304878,0,0,0,0.005102041
6769,2R,3493730,C,A,P719H,AGAP001356-RA,cCt,cAt,719,P,H,0,0,0,0,0,0,0,0,0.00297619,0,0,0,0,0.00297619
6770,2R,3493732,G,A,D720N,AGAP001356-RA,Gat,Aat,720,D,N,0.005102041,0.002941176,0,0,0,0,0.003424658,0.005464481,0,0,0,0,0,0.005464481
6771,2R,3493733,A,G,D720G,AGAP001356-RA,gAt,gGt,720,D,G,0.005102041,0,0,0,0,0,0,0,0,0,0,0,0,0.005102041
6772,2R,3493741,G,A,V723M,AGAP001356-RA,Gtg,Atg,723,V,M,0,0,0,0,0,0,0,0,0.005952381,0,0,0,0,0.005952381
6773,2R,3493744,C,A,L724M,AGAP001356-RA,Ctg,Atg,724,L,M,0,0,0,0,0,0,0,0.00273224,0,0,0,0,0,0.00273224
6777,2R,3493750,G,A,V726M,AGAP001356-RA,Gtg,Atg,726,V,M,0,0,0,0,0,0,0.003424658,0.00273224,0,0.00304878,0,0.005681818,0,0.005681818
6778,2R,3493750,G,T,V726L,AGAP001356-RA,Gtg,Ttg,726,V,L,0.005102041,0.002941176,0.003546099,0,0,0,0,0,0,0,0,0,0,0.005102041
6781,2R,3493754,C,T,S727L,AGAP001356-RA,tCg,tTg,727,S,L,0,0.005882353,0,0.004807692,0,0,0,0,0,0,0,0,0,0.005882353
6782,2R,3493756,C,A,L728M,AGAP001356-RA,Ctg,Atg,728,L,M,0,0,0,0,0,0,0.003424658,0,0,0,0,0,0,0.003424658
6784,2R,3493759,C,T,L729F,AGAP001356-RA,Ctt,Ttt,729,L,F,0,0,0,0,0,0,0.003424658,0,0,0,0,0,0,0.003424658
6785,2R,3493765,G,A,A731T,AGAP001356-RA,Gcg,Acg,731,A,T,0.005102041,0.002941176,0,0,0,0,0.003424658,0,0.005952381,0.00304878,0,0,0,0.005952381
6786,2R,3493765,G,T,A731S,AGAP001356-RA,Gcg,Tcg,731,A,S,0,0.002941176,0,0,0,0,0,0,0,0,0,0,0,0.002941176
6789,2R,3493769,C,A,T732N,AGAP001356-RA,aCc,aAc,732,T,N,0,0,0,0,0,0,0.006849315,0,0,0,0,0,0,0.006849315
6791,2R,3493772,T,C,V733A,AGAP001356-RA,gTc,gCc,733,V,A,0,0,0,0,0,0.006097561,0,0,0,0,0,0,0,0.006097561
6792,2R,3493774,A,G,R734G,AGAP001356-RA,Aga,Gga,734,R,G,0.005102041,0,0.003546099,0,0,0,0,0,0,0,0,0,0,0.005102041
6793,2R,3493775,G,A,R734K,AGAP001356-RA,aGa,aAa,734,R,K,0.005102041,0,0,0,0,0,0,0,0,0,0,0,0,0.005102041
6794,2R,3493780,A,G,I736V,AGAP001356-RA,Ata,Gta,736,I,V,0,0,0,0,0,0,0.003424658,0,0,0,0,0,0,0.003424658
