# Supplementary material for: Whole-genome sequencing of major malaria vectors reveals the evolution of new insecticide resistance variants in a longitudinal study in Burkina Faso
Source: Malar J. 2024 Sep 17;23:280. doi: 10.1186/s12936-024-05106-7 (PMC11406867; doi:10.1186/s12936-024-05106-7)
Supplement: Supplementary file 10 — Supplementary Material 10: Table S5. Copy number variations of the carboxylesterase genes and their frequencies within An. gambiae s.l. populations. [file 12936_2024_5106_MOESM10_ESM.tsv]

id,gene_id,gene_name,cnv_type,gene_strand,gene_description,contig,start,end,frq_An_gambiae_ss_2004,frq_An_arabiensis_2015,frq_An_coluzzii_2012,frq_An_coluzzii_2014,frq_An_coluzzii_2015,frq_An_coluzzii_2016,frq_An_coluzzii_2017,frq_An_gambiae_ss_2012,frq_An_gambiae_ss_2014,frq_An_gambiae_ss_2015,frq_An_gambiae_ss_2016,frq_An_gambiae_ss_2017,max_af
0,AGAP001101,COEBE2O,amp,-,carboxylesterase [Source:VB Community Annotation],2R,54602,60297,0,0,0,0,0,0,0,0,0.00729927,0,0,0,0.00729927
1,AGAP001101,COEBE2O,del,-,carboxylesterase [Source:VB Community Annotation],2R,54602,60297,0,0,0,0.016260163,0,0.006329114,0,0,0.03649635,0.007751938,0.009708738,0,0.03649635
2,AGAP001723,COEAE1A,amp,+,carboxylesterase alpha esterase [Source:VB Community Annotation],2R,8931913,8933709,0,0.023255814,0,0,0.006024096,0.012658228,0.056603774,0,0.02189781,0.03875969,0.116504854,0.057142857,0.116504854
3,AGAP002391,COEAE5O,amp,+,carboxylesterase [Source:VB Community Annotation],2R,20888558,20898575,0,0,0,0.008130081,0.036144578,0.018987342,0.025157233,0,0.00729927,0.007751938,0.009708738,0,0.036144578
4,AGAP002863,COEAE6O,amp,-,carboxylesterase alpha esterase [Source:VB Community Annotation],2R,28485262,28487080,0,0,0.6,0.585365854,0.698795181,0.759493671,0.610062893,0.010309278,0.02919708,0.007751938,0.019417476,0,0.759493671
5,AGAP005370,COEBE4C,del,-,carboxylesterase beta esterase [Source:VB Community Annotation],2L,14709900,14711640,0,0,0,0,0,0,0,0,0,0,0.009708738,0,0.009708738
6,AGAP005371,COEBE2C,amp,-,carboxylesterase beta esterase [Source:VB Community Annotation],2L,14711919,14713741,0.076923077,0,0,0,0,0,0,0,0.01459854,0.007751938,0,0,0.076923077
7,AGAP005372,COEBE3C,amp,-,carboxylesterase beta esterase [Source:VB Community Annotation],2L,14714193,14716037,0.076923077,0,0,0,0,0,0,0.030927835,0.04379562,0.031007752,0.009708738,0.028571429,0.076923077
8,AGAP005372,COEBE3C,del,-,carboxylesterase beta esterase [Source:VB Community Annotation],2L,14714193,14716037,0,0,0,0,0,0.006329114,0,0,0,0,0,0,0.006329114
9,AGAP005373,COEBE1C,amp,-,carboxylesterase beta esterase [Source:VB Community Annotation],2L,14716580,14718519,0.076923077,0,0,0.008130081,0,0,0.006289308,0.072164948,0.051094891,0.054263566,0.009708738,0,0.076923077
10,AGAP005373,COEBE1C,del,-,carboxylesterase beta esterase [Source:VB Community Annotation],2L,14716580,14718519,0,0,0,0,0,0.006329114,0,0,0,0,0,0,0.006329114
13,AGAP005833,COEJHE1E,amp,-,carboxylesterase juvenile hormone esterase [Source:VB Community Annotation],2L,22295976,22297899,0,0,0,0,0.006024096,0,0,0,0,0.015503876,0,0,0.015503876
14,AGAP005834,COEJHE2E,amp,-,carboxylesterase [Source:VB Community Annotation],2L,22298997,22304537,0,0,0,0,0.006024096,0,0,0,0,0,0,0,0.006024096
15,AGAP005835,COEJHE3E,amp,-,carboxylesterase juvenile hormone esterase [Source:VB Community Annotation],2L,22310958,22312826,0.076923077,0.325581395,0.025,0.024390244,0.024096386,0.012658228,0.018867925,0.340206186,0.299270073,0.364341085,0.368932039,0.2,0.368932039
16,AGAP005835,COEJHE3E,del,-,carboxylesterase juvenile hormone esterase [Source:VB Community Annotation],2L,22310958,22312826,0,0,0,0.008130081,0,0,0,0,0,0,0,0,0.008130081
17,AGAP005836,COEJHE4E,amp,-,carboxylesterase juvenile hormone esterase [Source:VB Community Annotation],2L,22313684,22315544,0,0.069767442,0,0,0,0,0.012578616,0.020618557,0.00729927,0.023255814,0.019417476,0,0.069767442
18,AGAP005837,COEJHE5E,amp,-,carboxylesterase [Source:VB Community Annotation],2L,22316476,22318579,0,0,0.0125,0,0,0,0,0,0,0.007751938,0,0,0.0125
19,AGAP006228,COEAE2F,amp,+,carboxylesterase [Source:VB Community Annotation],2L,28548433,28550748,0,0,0,0,0,0,0.012578616,0,0,0.015503876,0,0,0.015503876
20,AGAP006228,COEAE2F,del,+,carboxylesterase [Source:VB Community Annotation],2L,28548433,28550748,0,0,0,0.016260163,0.012048193,0.018987342,0,0,0.02189781,0,0.048543689,0.028571429,0.048543689
21,AGAP006700,COEAE8O,amp,-,carboxylesterase alpha esterase [Source:VB Community Annotation],2L,36950426,36952313,0,0,0,0.008130081,0,0,0,0,0,0,0,0,0.008130081
22,AGAP006723,COEAE2G,amp,-,carboxylesterase [Source:VB Community Annotation],2L,37282152,37285191,0,0,0.05,0.016260163,0.006024096,0,0.006289308,0.113402062,0.145985401,0.131782946,0.087378641,0.228571429,0.228571429
23,AGAP006724,COEAE3G,amp,-,carboxylesterase [Source:VB Community Annotation],2L,37285915,37288160,0,0,0.0125,0.008130081,0.006024096,0.063291139,0.050314465,0.113402062,0.160583942,0.178294574,0.184466019,0.285714286,0.285714286
24,AGAP006725,COEAE3H,amp,-,carboxylesterase alpha esterase [Source:VB Community Annotation],2L,37288762,37290797,0,0,0.0125,0.008130081,0.006024096,0.069620253,0.062893082,0.154639175,0.167883212,0.19379845,0.194174757,0.285714286,0.285714286
25,AGAP006726,COEAE5G,amp,+,carboxylesterase [Source:VB Community Annotation],2L,37291002,37292961,0,0,0.0125,0,0.012048193,0.082278481,0.031446541,0.154639175,0.167883212,0.19379845,0.174757282,0.285714286,0.285714286
26,AGAP006727,COEAE6G,amp,-,carboxylesterase [Source:VB Community Annotation],2L,37292956,37295490,0,0,0.0125,0,0.012048193,0.075949367,0.037735849,0.12371134,0.145985401,0.170542636,0.155339806,0.228571429,0.228571429
27,AGAP006726,COEAE5G,amp,+,carboxylesterase [Source:VB Community Annotation],2L,37291002,37292961,0,0,0.0125,0,0.012048193,0.082278481,0.031446541,0.154639175,0.167883212,0.19379845,0.174757282,0.285714286,0.285714286
28,AGAP006727,COEAE6G,amp,-,carboxylesterase [Source:VB Community Annotation],2L,37292956,37295490,0,0,0.0125,0,0.012048193,0.075949367,0.037735849,0.12371134,0.145985401,0.170542636,0.155339806,0.228571429,0.228571429
29,AGAP006728,COEAE7G,amp,+,carboxylesterase [Source:VB Community Annotation],2L,37296161,37298202,0,0,0.0125,0,0.006024096,0.037974684,0.012578616,0.113402062,0.116788321,0.11627907,0.087378641,0.171428571,0.171428571
30,AGAP006728,COEAE7G,del,+,carboxylesterase [Source:VB Community Annotation],2L,37296161,37298202,0,0,0,0,0,0,0,0,0,0.007751938,0,0,0.007751938
31,AGAP010390,COE12O,amp,-,carboxylesterase [Source:VB Community Annotation],3L,2482177,2486705,0,0,0.025,0.008130081,0.006024096,0.012658228,0,0,0,0.007751938,0,0,0.025
32,AGAP028696,COE09895,amp,-,carboxylesterase [Source:VB Community Annotation],3L,12902266,12904826,0,0,0,0,0.006024096,0,0.018867925,0,0.00729927,0,0.009708738,0,0.018867925
33,AGAP028696,COE09895,del,-,carboxylesterase [Source:VB Community Annotation],3L,12902266,12904826,0,0,0,0,0,0,0,0,0,0,0.009708738,0,0.009708738
34,AGAP028426,COE09941,amp,-,carboxylesterase [Source:VB Community Annotation],3L,12928825,12931669,0,0,0,0,0.006024096,0,0,0,0.00729927,0,0.009708738,0,0.009708738
36,AGAP011365,COE21998,amp,-,carboxylesterase [Source:VB Community Annotation],3L,22019003,22020993,0,0,0,0,0.006024096,0,0,0,0,0,0,0,0.006024096
37,AGAP011507,COE13O,del,-,carboxylesterase [Source:VB Community Annotation],3L,25783853,25785931,0,0.023255814,0.0375,0.024390244,0.024096386,0.006329114,0.037735849,0.010309278,0.01459854,0.046511628,0.009708738,0.028571429,0.046511628
38,AGAP011509,COEunkn,amp,+,carboxylesterase [Source:VB Community Annotation],3L,26086824,26088889,0,0,0,0,0,0,0,0.010309278,0,0,0,0,0.010309278
39,AGAP011509,COEunkn,del,+,carboxylesterase [Source:VB Community Annotation],3L,26086824,26088889,0,0,0,0,0.006024096,0,0.006289308,0,0,0,0,0,0.006289308
40,AGAP011575,COE15O,amp,+,carboxylesterase [Source:VB Community Annotation],3L,28013622,28024193,0,0,0,0,0,0,0,0.010309278,0,0,0,0,0.010309278
41,AGAP011916,COEB6582,amp,-,carboxylesterase [Source:VB Community Annotation],3L,34977547,35045996,0,0,0.0125,0,0,0.006329114,0,0,0,0,0,0,0.0125
